# Supplementary material for: OVOL1 Influences the Determination and Expansion of iPSC Reprogramming Intermediates
Source: Stem Cell Reports. 2019 Jan 10;12(2):319–32. doi: 10.1016/j.stemcr.2018.12.008 (PMC6372973; doi:10.1016/j.stemcr.2018.12.008)
Supplement: Table S1. Differentially Expressed Genes, Related to Figure 1 [file mmc2.xlsx]

## Sheet: UP - FC High- vs Low-Klf4 d8
# Notes : UP - FC ([OK9_8] vs [OK_8])
Transcripts Cluster Id	FC ([OK9_8] vs [OK_8])	Log FC ([OK9_8] vs [OK_8])	FC (abs) ([OK9_8] vs [OK_8])	Regulation ([OK9_8] vs [OK_8])	[1.MEF](normalized)	[11.Klf4](normalized)	[111.OK_2](normalized)	[1111.OK_4](normalized)	[2.OK_6](normalized)	[22.OK_8](normalized)	[222.OK_18](normalized)	[3.A7](normalized)	[33.A9](normalized)	[333.OK9_2](normalized)	[4.OK9_4](normalized)	[44.OK9_6](normalized)	[444.OK9_8](normalized)	[5.OK9_18](normalized)	[55.A10](normalized)	[555.H10](normalized)	[6.1A2](normalized)	[66.Kera](normalized)	entrezgene	genbank	genedescription	genesymbol
10345077	3.43866	1.78185	3.43866	up	0.22744	2.32768	0.091608	-0.169279	-0.0203619	-0.0639648	-0.192202	-0.0582361	-0.101599	0.284966	1.00047	1.72272	1.71788	0.0402308	-0.0922823	-0.13087	-0.261306	-0.0430298	368204	AY238603	KHdomaincontaining1A	Khdc1a
10345079	2.73206	1.44999	2.73206	up	0.0252838	1.56594	0.0966878	0.113701	-0.00697184	-0.0790522	-0.0647287	-0.22305	-0.387201	0.242785	0.701404	1.29963	1.37093	0.449655	-0.328663	-0.193188	-0.0949078	-0.16641	433278	BC099381|BC141037|AY238603	KHdomaincontaining1C	Khdc1c
10345423	2.4822	1.31162	2.4822	up	0.650538	0.988116	0.465206	-0.0065155	-0.452725	-0.250257	-0.532195	-0.694816	-0.777614	1.07163	0.901292	0.809123	1.06136	0	-0.804785	-0.806177	-0.80026	2.02797	226971	AF189817|BC057994	pleckstrinhomologydomaincontaining,familyB(evectins)member2	Plekhb2
10345675	2.57743	1.36593	2.57743	up	1.02194	0.912896	0.0572376	-0.0525932	0.0513897	-0.147227	-0.229817	-0.290748	-0.178291	1.03105	1.00395	1.20878	1.21871	0.332125	-0.224354	-0.422282	-0.644601	-0.283275	18143	BC109166|U77969	neuronalPASdomainprotein2	Npas2
10347364	2.65283	1.40753	2.65283	up	-0.101486	-0.0521004	0.0261602	-0.0813608	-0.223083	-0.296789	0.419224	-0.177037	-0.178237	0.30137	0.675194	0.944018	1.11074	0.308392	-0.0348997	0.0242505	0.13818	-0.103481	22349	BC015267|BC117875|BC145671|M98454	villin1	Vil1
10347928	2.43404	1.28335	2.43404	up	0.398267	0.196993	-0.190782	-0.173333	-0.206322	-0.170514	-0.17458	-0.213631	-0.0359907	0.170035	-0.00960731	0.275518	1.11284	0.0990787	0	-0.223856	1.3499	-0.289218	105243966	AY845948|BC039938|BC094500|BC099598	uncharacterizedLOC105243966|predictedpseudogene16026[Source:MGISymbol;Acc:MGI:3783243]	LOC105243966|Gm16026
10348194	2.31179	1.20901	2.31179	up	0.0913811	1.00966	0	0.369093	0.156924	-0.397226	-0.745388	-0.937917	-0.525795	1.67187	2.01903	1.32714	0.811786	-0.413136	-0.778703	-0.320958	-0.782432	0.49882	98363	BC019531|BC085088	EFhanddomaincontaining1	Efhd1
10348378	2.1287	1.08997	2.1287	up	-0.11881	-0.148254	0.267735	0.420846	0.37291	0.348101	-0.069901	-0.272598	-0.420802	0.503352	0.819345	1.02857	1.43807	0.00881624	-0.351967	-0.289371	-0.154485	-0.253031	171382	AF481480|AY095352|BC117934	transientreceptorpotentialcationchannel,subfamilyM,member8	Trpm8
10348590	2.4332	1.28286	2.4332	up	-0.125984	-0.129364	0.125076	0.0054059	0.292453	-0.128197	-0.0195212	-0.365291	-0.457952	0.810542	1.01948	0.923335	1.15466	0.192302	-0.294421	-0.42043	-0.582134	0.0460277	227358	BC056923|HQ285249	familywithsequencesimilarity132,memberB	Fam132b
10349108	8.87222	3.1493	8.87222	up	-0.256027	2.0037	-0.474403	-0.568505	-0.59031	-0.19265	-0.308503	-0.315621	0	1.31525	2.23038	2.54321	2.95665	1.18905	-0.203165	0.0630288	-0.704596	5.89471	20724	BC005434|U54705	serine(orcysteine)peptidaseinhibitor,cladeB,member5	Serpinb5
10349157	2.22357	1.15288	2.22357	up	0.248145	0.225546	1.1076	-0.849393	-0.66622	-0.681072	-0.925096	-0.147581	-0.417982	1.17651	-0.0401001	0.174069	0.471808	-0.349563	-0.539574	-0.860004	0.0686688	6.34516	18788	AJ000343|BC138815|BC138817|X16490	serine(orcysteine)peptidaseinhibitor,cladeB,member2	Serpinb2
10349174	2.56482	1.35886	2.56482	up	-0.100702	0.928927	0.837777	-0.148368	-0.257876	0.0105212	-1.19807	-1.71547	-1.8624	1.2501	1.0916	1.37229	1.36938	0	-1.89547	-1.76206	-1.61214	3.02599	20725	BC025121|U96703	serine(orcysteine)peptidaseinhibitor,cladeB,member8	Serpinb8
10349295	2.86591	1.519	2.86591	up	-1.45652	-1.71727	-1.87116	-1.71027	-1.71172	-0.60106	2.65183	2.67125	2.85583	-1.96283	-1.56748	-0.707947	0.917935	2.26078	2.8135	2.8116	2.74382	0.0258713	81879	BC116663|AF311309	transcriptionfactorCP2-like1	Tfcp2l1
10349661	2.16337	1.11328	2.16337	up	0.530489	1.38257	0.918271	-0.113568	-0.451724	-0.48053	-0.673932	-0.850387	-0.997213	0.937022	0.817875	0.657414	0.632752	-0.0767612	-0.98748	-1.12097	-0.856152	0.610954	226421	AB232641|JX431303	RAB7B,memberRASoncogenefamily	Rab7b
10349953	4.55614	2.18781	4.55614	up	-0.102585	0.0345838	-0.0437779	-0.0317225	-0.337679	-0.0552387	0.145923	-0.166154	-0.322968	0.732019	2.16396	2.05824	2.13257	1.14997	-0.236463	0.0189037	-0.196133	0.842988	71884	AY458654|AY536287|BC138765	chitinase1(chitotriosidase)	Chit1
10350159	3.56975	1.83583	3.56975	up	-1.49416	-0.504314	-1.37086	-1.49407	0	0.342309	0.395887	-0.284164	-0.231045	0.19867	1.59581	1.97581	2.17813	1.50413	-0.357276	-0.220937	-0.500159	3.09894	16763	BC016257|BC025580|BC031131	ladinin	Lad1
10350516	3.75374	1.90833	3.75374	up	1.2431	0.292631	0.650777	-1.0204	-1.19004	-1.11311	-1.03305	-0.377761	-0.686267	0.952015	0.591801	0.516491	0.795223	0	-0.576659	-0.791511	-1.3222	1.39063	19225	BC052900|M64291|M88242|M94967	prostaglandin-endoperoxidesynthase2	Ptgs2
10350977	2.44322	1.28878	2.44322	up	0.376066	1.00302	0.319219	-0.00736475	0	-0.0807927	-0.561956	-0.83034	-0.942476	1.29271	1.12771	1.16384	1.20799	-0.14268	-1.0808	-0.919882	-1.17891	0.0898926	67647		RIKENcDNA4930523C07gene	4930523C07Rik
10351368	12.7705	3.67474	12.7705	up	-2.91696	-2.57462	-2.7021	-2.54377	-2.39722	-2.33706	0.723314	1.30047	1.59284	-1.63528	0	0.675897	1.33768	1.04078	1.54129	1.44603	1.50124	-2.71689	59290	AF247659|BC008528	glycoproteinA33(transmembrane)	Gpa33
10351400	2.4878	1.31487	2.4878	up	-0.381241	-0.331169	-0.213544	0.450039	0.351288	-0.307915	0.313766	-0.411175	-0.548831	0.963636	0.590559	0.962023	1.00696	0.370528	-0.48397	-0.538697	-0.579437	0.394895	226610	BC066094|BC132161|BC132525	familywithsequencesimilarity78,memberB	Fam78b
10351477	2.91646	1.54422	2.91646	up	1.57445	0.905781	1.73093	0.351029	-0.134315	0.145792	-0.213603	-0.272547	-0.418715	2.27144	2.10001	1.71778	1.69001	-0.400947	-0.431822	-0.207765	-0.167512	-0.262988	26904	AB196832|AB196833|AB196834|AB196835|AF020263|BC116698|BC117508|BC145540|DQ131180|DQ132507|DQ132508|DQ132509|DQ132510|BC171965	SH2domaincontaining1B1	Sh2d1b1
10351507	2.0371	1.02651	2.0371	up	-1.97506	-1.56347	0.239046	1.20484	1.48657	0.931668	-1.33086	-1.82287	-1.69626	0.45478	1.18412	1.72243	1.95818	0.536933	-2.09277	-1.97147	-0.0772314	-1.69407	102638466		uncharacterizedLOC102638466|predictedgene10522[Source:MGISymbol;Acc:MGI:3642357]	LOC102638466|Gm10522
10351588	2.19803	1.13621	2.19803	up	-0.241851	0.367897	-0.211107	-0.202125	-0.426306	0.480898	-0.0759058	-0.216003	-0.381769	-0.0193372	0.458521	0.761398	1.61711	1.436	-0.0258121	0.0642252	-0.124962	3.46886	71740	AF472510|BC024948	poliovirusreceptor-related4	Pvrl4
10351623	2.69679	1.43124	2.69679	up	-1.41194	-0.433205	-1.728	-1.94113	-1.29826	-0.643184	0.0538206	0.0999021	0.0458107	-0.012434	0.454163	0.606575	0.788061	0.498552	-0.0341892	0	-0.0261822	1.47447	16456	BC021876|CT010347|U89915		F11r
10351867	2.1685	1.1167	2.1685	up	-2.75113	-2.99975	-2.03269	-0.4837	-0.101074	-0.191861	0	0.899185	1.36946	-0.868841	-0.0675039	0.453832	0.924838	0.146709	1.22973	1.17096	1.17248	-1.92706	383619	BC009664|JQ894737|BC033443	absentinmelanoma2	Aim2
10351873	5.87636	2.55492	5.87636	up	0.360223	1.22659	1.17085	0	-0.341293	-0.465316	-0.686532	-0.711071	-0.686598	1.60395	2.4342	2.31174	2.08961	-0.677454	-0.697304	-0.782086	-0.711741	3.61322	236312	BC096384|BC107378|BC107379	pyrinandHINdomainfamily,member1	Pyhin1
10352416	2.00813	1.00586	2.00813	up	-0.0297399	-0.0315716	0.0199733	0.0209432	0.0277481	0.305644	-0.0121918	-0.327924	-0.26458	0.247086	0.771711	1.04771	1.3115	0.332265	-0.204823	-0.246663	-0.119216	-0.128647	170725	AB050202|AB050203|AB061518|AB061519|BC125504|BC125508	calpain8	Capn8
10352815	3.52092	1.81595	3.52092	up	-2.08191	-1.29376	-1.99427	-1.80178	-1.2704	-0.495552	0.0965443	-0.0637779	0.171802	-0.0698452	0.851608	1.24499	1.3204	0.484859	0.00464439	0.249282	-0.385178	3.08059	54139///319266	BC008515|BC071221|U73029	interferonregulatoryfactor6|RIKENcDNAA130010J15gene	Irf6|A130010J15Rik
10352838	3.23301	1.69288	3.23301	up	-0.0676665	0.891869	-0.0566807	-0.317041	-0.189919	-0.158654	0.605676	-0.225083	-0.173955	0.410277	1.2848	1.33977	1.53422	0.843522	-0.084775	-0.00308132	-0.223249	3.9504	16780	BC008516|U43298	laminin,beta3	Lamb3
10352905	4.63744	2.21333	4.63744	up	0.760096	2.42186	1.54789	0.66132	0.030611	-0.506443	-0.0686836	-1.60574	-1.67737	1.7619	1.79609	1.36851	1.70689	0	-1.84469	-1.90895	-1.72429	-2.49268	12490	BC006607	CD34antigen	Cd34
10352957	2.65961	1.41121	2.65961	up	-0.799685	-0.204686	0.522734	0.726609	0.328017	0.092648	-0.759099	-0.796883	-0.915118	0.675691	1.55143	1.66041	1.50386	-0.41384	-0.400008	-0.491104	-0.340609	1.31773	58175	AF191552|AF191554|BC116925|BC116929	regulatorofG-proteinsignaling20	Rgs20
10353669	3.35576	1.74664	3.35576	up	-0.00452566	0.266737	0.191257	0.260507	-0.0559387	-0.0383909	-0.0958991	-0.204308	-0.311594	1.0789	1.73593	1.49229	1.70825	0	-0.175378	0.00983572	-0.121968	-0.0766742	210940		RIKENcDNA4931408C20gene	4931408C20Rik
10354003	2.06257	1.04444	2.06257	up	-1.54102	-1.80429	-1.67063	-0.359312	0.60412	0.389568	-0.949546	-0.154529	0.0724192	-0.699065	0.350639	1.24647	1.43401	0.180846	-0.201751	0	-0.203451	0.761025	269181	AB053217	mannosideacetylglucosaminyltransferase4,isoenzymeA	Mgat4a
10354506	2.82321	1.49734	2.82321	up	-1.70345	-0.0040822	0.921516	0.834167	0.394737	-0.00155878	-2.2733	-2.35796	-2.09218	1.39639	1.42026	1.56405	1.49578	-1.13664	-2.33385	-2.33822	-2.60066	1.18407	98682	AB247936|BC017534	majorfacilitatorsuperfamilydomaincontaining6	Mfsd6
10354677	2.27507	1.18591	2.27507	up	1.07528	1.65404	0.74611	0.680463	0	-0.321922	-0.22998	-0.102049	-0.0999284	1.32625	1.48923	1.17763	0.863987	-0.520926	-0.383331	-0.197868	-0.208728	-0.060431	329154	BC157918|BC157951|BC172102	ankyrinrepeatdomain44	Ankrd44
10355343	7.30294	2.86848	7.30294	up	-0.129559	0.245198	-0.00140619	-0.0339456	-0.103651	0.166561	-0.0483646	-0.166836	-0.36626	0.256216	1.80013	2.88326	3.03504	0.624893	-0.149034	-0.241169	-0.190151	6.24989	74591	BC158053|BC158063	ATP-bindingcassette,sub-familyA(ABC1),member12	Abca12
10355717	5.27328	2.3987	5.27328	up	-0.102267	0.0409877	0	-0.148138	-0.109514	-0.0355134	-0.0265145	-0.391573	-0.329692	0.539942	1.88492	2.44224	2.36319	0.709177	-0.416238	-0.145667	-0.293699	1.573	22626	BC094893|BC117790|BC117791|U25739	solutecarrierfamily23(nucleobasetransporters),member3	Slc23a3
10355806	2.18559	1.12803	2.18559	up	-0.759348	-0.637741	-0.626303	-0.416568	-0.257091	-0.640385	-0.778125	0.0778685	-0.0350819	0.187492	0.511296	0.553372	0.487641	-0.451968	0	0.0819931	0.0815773	0.219749	22145	BC019959|M13444	tubulin,alpha4A	Tuba4a
10356406	3.07947	1.62268	3.07947	up	0.00451422	0.584643	0.658975	0.233743	0.32984	-0.150695	-0.614294	-0.884186	-0.851722	1.68941	1.54712	1.40701	1.47199	-0.189235	-0.718088	-0.796316	-0.705118	-0.144427	53972	AY038025|BC022680|BC039279	neuronalguaninenucleotideexchangefactor	Ngef
10357239	2.92503	1.54845	2.92503	up	0.298765	1.19786	0.406411	0	-0.249241	-0.62873	0.306343	-0.201371	-0.593976	1.0951	0.933603	1.17076	0.919722	0.254548	-0.699583	-0.618105	-0.927495	-1.00168	170706	AJ272046|BC024613	transmembraneprotein37	Tmem37
10357488	3.10091	1.63269	3.10091	up	0	1.83454	-0.202744	-0.516545	-0.919496	-0.539122	0.168585	-1.3474	-1.02526	0.434925	0.77805	0.922889	1.09357	1.03984	-1.11635	-1.16305	-1.88879	0.223138	13136///13137	AF143541|L41366|BC011314|CT010328	CD55molecule,decayacceleratingfactorforcomplement|CD55molecule,decayacceleratingfactorforcomplementB	Cd55|Cd55b
10357870	4.48631	2.16553	4.48631	up	-0.125796	3.41981	-0.763899	0.509797	0.462135	0.390759	-0.0390768	-2.15481	-2.08107	2.03885	2.74291	2.76782	2.55629	0.468563	-2.14579	-2.01796	-2.18782	-2.22319	116847	BC019775	prolinearginine-richendleucine-richrepeat	Prelp
10357965	3.74613	1.9054	3.74613	up	-0.258895	0.623374	0	1.16742	1.74696	0.637289	-1.33269	-0.294562	-0.63398	1.95553	2.41466	2.66676	2.54269	-0.153709	-0.534251	-0.58168	-0.527347	-1.65639	329252	BC026896|BC141210	leucine-richrepeat-containingGprotein-coupledreceptor6	Lgr6
10357986	3.49018	1.8033	3.49018	up	-0.205923	2.54999	0	1.07286	0.796343	0.37144	-0.695091	-0.690977	-0.963276	1.2462	2.13882	2.07772	2.17474	0.0198784	-0.724708	-0.971712	-1.16452	-1.93749	13924	AF300701|U36488	proteintyrosinephosphatase,receptortype,V	Ptprv
10358124	2.28485	1.1921	2.28485	up	-1.91139	0.313488	-1.21163	-0.393293	-0.107496	0.256483	-1.20229	-2.10983	-1.9814	0.180896	1.14765	1.16248	1.44858	0.11428	-2.00622	-2.01923	-1.92619	3.66528	18772	BC139041|BC139042	plakophilin1	Pkp1
10358177	2.15451	1.10736	2.15451	up	-0.552462	-0.639021	-0.784166	-0.530966	-0.445447	-0.379891	-0.0794811	0.2465	0.132333	0.560866	0.804877	0.774034	0.727467	0	0.110627	0.169497	-0.182767	0.832152	67313	BC052416|BC053100	RIKENcDNA5730559C18gene	5730559C18Rik
10358339	2.34372	1.2288	2.34372	up	-0.0620012	2.0206	-0.514717	0.0400629	-0.164757	-0.0354032	2.54279	0.0192237	0	-0.0209813	0.705203	0.804961	1.1934	2.14655	-0.0305243	-0.0583048	-0.661521	-1.32345	12628	BC066092|J02891|M12660	complementcomponentfactorh	Cfh
10359624	2.06236	1.0443	2.06236	up	1.18323	1.16352	0.423	0.276227	0	-0.665877	-0.428508	-0.628602	-1.07494	0.734888	0.668177	0.619787	0.378423	-0.736609	-0.849302	-1.17681	-1.61781	-5.10386	18933	BC092372|L06502|U03873|X59726	pairedrelatedhomeobox1	Prrx1
10359861	3.3925	1.76235	3.3925	up	-0.0522537	0.894654	1.28869	0.716561	0.0562592	-0.135297	-0.0898142	-0.862124	-0.863728	1.60573	1.76396	1.7028	1.62705	0.583322	-1.06629	-0.81913	-0.567972	-1.56262	66447	BC029669	microsomalglutathioneS-transferase3	Mgst3
10359917	2.05446	1.03876	2.05446	up	0.593924	0.307655	0.210371	-0.124236	-0.0726356	-0.107903	-0.932446	-0.765528	-0.624798	0.863838	0.74028	0.884413	0.930854	-0.350522	-0.846883	-0.736641	-1.09707	1.43434	15490		hydroxysteroid(17-beta)dehydrogenase7	Hsd17b7
10359970	3.10576	1.63495	3.10576	up	-0.288032	0.354743	0.0828567	0	-0.0641851	-0.0565677	0.0219073	-0.459081	-0.16831	0.719454	1.13345	1.3	1.57838	0.169896	-0.363076	-0.455668	-0.395339	-0.212825	70729	AK122290	nitricoxidesynthase1(neuronal)adaptorprotein	Nos1ap
10360349	2.23541	1.16054	2.23541	up	0.373744	3.62804	0.14656	-0.115648	-0.0119929	-0.106736	-0.145087	0	-0.145483	1.6595	1.03096	0.630277	1.0538	0.0362792	-0.0607843	-0.0739126	-0.137036	-0.166973	94332	AF195662|AY059393|BC029659|BC079837|BC115417|BC115418	celladhesionmolecule3	Cadm3
10360454	2.80014	1.4855	2.80014	up	-0.0996356	0.567565	0.818819	0.886924	0.694849	-0.276595	-0.423841	-1.06736	-0.852229	2.14454	1.72883	1.83232	1.2089	0.140339	-1.07034	-1.1715	-0.780887	-0.5999	13603	AF140241|BC104486	opsin3	Opn3
10362186	2.31806	1.21292	2.31806	up	0.513866	2.46916	0.587179	0.121609	-0.677186	-1.02273	0	-0.261737	-0.40131	1.63225	1.62224	1.31334	0.190193	-0.149382	-0.488526	-0.5259	-1.08873	2.76598	59012	BC037684|BC057652	monooxygenase,DBH-like1	Moxd1
10362711	2.11527	1.08084	2.11527	up	-0.0917687	-0.0112417	0.471107	0.60108	0.796368	0.234676	-0.424499	-0.374444	-0.23617	0.8117	0.876757	1.1516	1.31552	0.374948	-0.460648	-0.376437	-0.367815	-0.101011	327747	BC147316|BC147317	methyltransferaselike24	Mettl24
10362959	5.51406	2.46312	5.51406	up	-0.510622	0.353385	0.547586	0.118465	-0.239575	-0.352474	-0.708991	-0.521919	-0.730276	2.02793	1.99328	2.06803	2.11064	0	-0.532528	-0.803746	-0.632842	0.509573	78977	BC114993|AF204176	popeyedomaincontaining3	Popdc3
10363231	2.71021	1.4384	2.71021	up	-0.171087	1.95366	0.119866	-0.00708675	-0.0370941	0.208665	-1.30599	-0.960677	-1.19677	1.19138	1.33854	1.64972	1.64707	0	-1.17602	-1.21253	-2.02934	1.90864	57319	BC139288|BC139289	sphingomyelinphosphodiesterase,acid-like3A	Smpdl3a
10364511	4.73099	2.24214	4.73099	up	-0.691322	-0.0957725	-0.0716381	0	0.122137	0.209595	0.494761	-0.494801	-0.354363	0.471618	1.83309	2.4118	2.45174	1.04626	-0.362195	-0.229475	-0.198192	-0.215734	78906	BC013508	mitoticspindlepositioning	Misp
10364550	6.61847	2.7265	6.61847	up	-0.373073	1.89629	-0.0613341	0.368639	0.556363	0.10497	0	-0.0454249	-0.177181	1.9348	2.61429	2.86299	2.83147	0.528572	-0.0893698	-0.365457	-0.349368	-0.176069	114229	AF343726|AY044228|BC016531|EU532436|EU532437|EU879091|GU075727	KISS1receptor	Kiss1r
10364650	2.38116	1.25166	2.38116	up	-0.343097	-0.253951	-0.434991	-0.21332	-0.332521	-0.215778	1.05563	-0.0398331	-0.0419955	0	0.0627131	0.280591	1.03588	0.740777	0.00977421	0.134978	0.411113	-0.499348	70719	BC053750	histocompatibility(minor)HA-1	Hmha1
10365127	2.80125	1.48607	2.80125	up	-0.319406	0.0410767	-0.197175	-0.419975	-0.406337	-0.155359	0.721311	-0.342735	-0.26418	0	1.29285	1.36542	1.33071	0.0263729	-0.140651	-0.0769692	-0.158164	0.0560615	72273	BC036156|BC117023|BC117027|BC100511	smallintegralmembraneprotein24	Smim24
10365482	2.68928	1.42722	2.68928	up	0.62834	1.5447	0	-0.375327	-0.037118	-0.713562	-0.737162	-0.0337935	-0.446335	0.897324	0.831052	0.994823	0.713661	-0.614632	-0.220716	-0.843143	-1.46744	1.15745	21859	BC014713|L19622|L27424	tissueinhibitorofmetalloproteinase3	Timp3
10365974	2.52976	1.339	2.52976	up	-0.513001	2.61851	-1.28824	-0.803348	0	0.824648	1.60399	-1.77528	-1.77699	2.35486	2.54044	2.40685	2.16365	2.07991	-1.73042	-2.0584	-3.15188	-3.54891	13179	BC060126|BC132521|BC138564	decorin	Dcn
10366153	2.24552	1.16705	2.24552	up	-0.240412	1.27149	-0.468383	-0.266156	-0.116909	-0.235683	0.387966	-0.122013	-0.222678	0.497343	0.69999	0.862223	0.931364	0.370381	-0.159769	-0.285556	-0.306526	2.18324	237504	BC028805	Rasassociation(RalGDS/AF-6)domainfamily(N-terminal)member9	Rassf9
10366546	2.60456	1.38104	2.60456	up	-0.29393	-0.167159	-0.906236	-0.435232	-0.166565	-0.0739648	1.06101	-0.0285726	0.166999	1.01242	0.838192	1.1695	1.30708	1.98875	-0.127104	-0.125861	-0.0653603	1.8817	70574	BC100404	carboxypeptidaseM	Cpm
10366653	2.08361	1.05909	2.08361	up	-0.171866	0.156156	-0.131804	-0.127573	0	0.0267863	0.183436	-0.303307	-0.352878	0.507402	0.548369	0.607227	1.08587	0.418218	-0.353708	-0.335028	-0.191713	-0.325787	24117	AF122923|BC004048|BC013268	Wntinhibitoryfactor1	Wif1
10367982	2.60851	1.38322	2.60851	up	0.90016	1.14321	0.526227	0.492637	0	-0.317316	-0.588633	-0.739694	-0.977645	0.886387	1.0026	1.13959	1.06591	-0.231044	-1.01265	-1.33889	-1.78582	-0.0993562	215798	AB183545|BC080779	adhesionGprotein-coupledreceptorG6	Adgrg6
10368836	3.24895	1.69997	3.24895	up	-0.0801344	-0.0412874	0.572293	0.507602	0.339207	0.30234	-0.0197849	-0.0667262	-0.357689	1.23746	1.74143	2.12413	2.00231	0.165114	-0.25677	-0.158265	-0.0288954	-0.277658	75973		coiled-coildomaincontaining162	Ccdc162
10368947	13.2454	3.72741	13.2454	up	-0.148391	0.241567	0	-0.504995	-0.667045	-0.126572	-0.759799	-1.32271	-1.32544	2.21805	3.32125	3.61978	3.60084	0.0827704	-1.43209	-1.31172	-1.30427	2.38204	11630	BC059272	absentinmelanoma1	Aim1
10368970	2.36697	1.24304	2.36697	up	-1.36125	-1.33882	-1.52168	-1.38545	-1.49381	-0.715244	0.0912304	1.1752	1.16629	-1.27505	-0.873322	-0.375142	0.527797	1.20264	1.07769	1.27872	1.16719	3.0721	12142	JX154081|U08185	PRdomaincontaining1,withZNFdomain	Prdm1
10369379	2.01774	1.01274	2.01774	up	0.587741	0.438572	0.0114069	0.161227	0.01614	-0.205848	-0.45485	-0.456769	-0.483296	0.394948	0.514475	0.789638	0.80689	-0.456422	-0.537547	-0.403905	-0.479046	-0.427064	71279	AF326986|BC137864	solutecarrierfamily29(nucleosidetransporters),member3	Slc29a3
10369525	2.16292	1.11298	2.16292	up	-1.1554	-0.81013	-1.19875	-1.07229	-0.646875	-0.842437	0	0.0420942	0.424775	-0.690675	-0.0700636	0.0523415	0.270546	-0.0855398	0.0286474	0.262761	0.119261	0.633372	69894	BC024943	RIKENcDNA2010107G23gene	2010107G23Rik
10369531	8.10505	3.01882	8.10505	up	-0.0785136	2.37053	-0.825617	-0.88586	-1.02666	-1.15421	-0.308116	-0.034616	0.278024	1.37711	1.93045	1.84382	1.86461	0.444202	0.0128641	0	0.00265074	-0.245761	70423	BC003872	tetraspanin15	Tspan15
10369615	17.744	4.14926	17.744	up	-0.673922	-0.993538	-1.81035	-2.13459	-1.78295	-0.743076	1.23539	0.0832081	0.0351572	-0.493163	1.54133	3.29584	3.40618	1.94456	0	0.200674	2.52724	-2.51875	19073	BC037076|J04549|M34603	serglycin	Srgn
10369932	7.17646	2.84327	7.17646	up	-2.33243	1.002	-2.53773	-2.45933	-1.98346	-1.2983	0.853258	-0.153646	0.295232	-1.0874	-0.273299	0.4676	1.54497	1.56774	0.0989456	0.374125	0.0566282	-0.718487	71733	BC026837|BC066833	sushidomaincontaining2	Susd2
10372028	4.93892	2.3042	4.93892	up	0	1.30336	-0.191588	0.94436	0.717709	-0.292156	-0.735524	-0.225575	-0.269601	1.59675	1.72799	2.15513	2.01204	-0.561533	-0.247205	-0.26303	-0.430713	0.345909	54712	AF190578	plexinC1	Plxnc1
10373467	2.86663	1.51936	2.86663	up	-2.60636	-1.73231	-2.39763	-2.12178	-2.25082	-0.63102	0.400599	0.102125	0.114442	-0.982367	0.386429	0.526245	0.888338	1.01381	-0.0304737	0	-0.948276	1.83766	13867	AY686636|BC036180|BC049279|BC106091	v-erb-b2erythroblasticleukemiaviraloncogenehomolog3(avian)	Erbb3
10373515	4.8606	2.28113	4.8606	up	0.370736	1.01704	0	-0.324491	-0.774265	-0.833425	-0.34904	-0.23775	-0.387537	1.12789	1.38352	1.56659	1.44771	0.041769	-0.372699	-0.494637	-1.11809	0.130398	211389	BC027197	sulfiteoxidase	Suox
10375083	2.47439	1.30707	2.47439	up	0.198257	1.23658	-0.0685654	-0.34418	-0.421719	-0.783287	-0.62454	-0.0522575	0.0973654	0.735684	0.705287	0.543814	0.523787	-0.748256	0	-0.0104561	0.0749507	-1.15686	20868	BC096624|BC128363|D89728	serine/threoninekinase10	Stk10
10375578	2.53717	1.34322	2.53717	up	1.71919	0.769075	0.923035	-0.319984	-0.420451	-0.52723	-0.0664425	-0.295431	0.0267773	1.79861	0.630556	0.623144	0.815988	-0.378627	-0.293172	-0.025105	0.0701644	-0.813098	14257	BC138346|BC138348|L07296	FMS-liketyrosinekinase4	Flt4
10376096	2.12888	1.09009	2.12888	up	-0.29113	-0.336899	0	-0.0161223	-0.251192	-0.383963	-0.252105	0.263211	0.397472	0.796145	1.21524	0.721546	0.706131	-0.381466	0.308035	0.484461	0.137716	-0.400622	216739	AB073974|AK122384|AY167035|AY786360|AY786361|AY786362|AY786363|BC016114|BC022959	acyl-CoAsynthetaselong-chainfamilymember6	Acsl6
10376208	2.33572	1.22387	2.33572	up	-0.333647	0.936387	-0.634533	-0.29536	-0.272294	-0.290886	0.391002	-0.0754185	0.0470037	0.632832	0.855797	1.0508	0.93298	0.412848	-0.0187635	0	-0.262799	0.143806	14667	BC004651|CT010289|L19526|U09816	GM2gangliosideactivatorprotein	Gm2a
10376747	3.56755	1.83494	3.56755	up	-0.190104	0.185807	-0.328476	-0.448662	-0.512061	-0.131829	0.0640945	-0.108706	-0.134335	0.859665	1.29212	1.31645	1.70311	0.0414829	-0.203465	0.0021677	0.0325119	-0.0883541	16515	BC115970|BC116677	potassiuminwardly-rectifyingchannel,subfamilyJ,member12	Kcnj12
10376765	6.97333	2.80185	6.97333	up	-1.85178	-0.205122	1.12103	2.2893	1.93008	1.31887	0	-2.22379	-2.15022	3.18038	3.99609	3.94548	4.12072	1.62181	-1.92919	-2.05301	-1.41968	-2.16074	11670	AF072815|BC144946|BC150677|U12785	aldehydedehydrogenasefamily3,subfamilyA1	Aldh3a1
10376813	3.59308	1.84522	3.59308	up	0.990565	0.231383	1.01365	0.641721	0.401932	-0.194797	-0.45419	-0.153565	-0.316212	2.09147	1.69616	1.67409	1.65042	-0.134388	-0.311708	-0.211054	-0.603075	-0.139019	432572	BC030438	spermantigenwithcalponinhomologyandcoiled-coildomains1	Specc1
10376899	2.41128	1.2698	2.41128	up	0.213449	0.817301	0.664391	0	-0.450919	-0.157044	-1.22393	-1.42109	-1.52713	1.42821	1.33319	1.14847	1.11275	-0.443433	-1.32004	-1.52207	-1.38201	0.370941	94092	AF449496|BC052821	tripartitemotif-containing16	Trim16
10376956	2.77137	1.4706	2.77137	up	-0.142439	-0.0682972	0.37383	1.14019	1.33083	1.06526	-0.532847	-1.00805	-1.10011	1.39179	1.75512	2.50224	2.53586	0.506787	-1.04044	-1.04733	-1.33697	-0.508959	15478	BC094320	heparansulfate(glucosamine)3-O-sulfotransferase3A1	Hs3st3a1
10377473	3.24086	1.69638	3.24086	up	-0.52267	0.158357	-0.0270023	-0.514556	-0.509376	-0.455116	-0.511488	-0.242723	0.0750308	1.04279	1.14367	1.2155	1.24126	-0.190578	-0.14955	0.201395	-0.47352	1.82665	23801	BC116258|BC116259	arachidonatelipoxygenase3	Aloxe3
10377490	30.5828	4.93465	30.5828	up	-0.476875	3.15697	-0.416337	-1.02535	-0.316268	-0.116311	-0.0252733	-0.0974402	-0.0701456	2.63014	4.21068	4.69834	4.81834	3.77882	-0.16005	-0.102646	-0.115443	0.898389	11686	AF059251|BC113149	arachidonate12-lipoxygenase,12Rtype	Alox12b
10377516	2.42719	1.27929	2.42719	up	-0.461796	0.112565	0.298714	0.206891	0.461491	-0.134502	-0.347556	-0.209261	-0.0852518	2.15346	1.68961	1.34408	1.14479	-0.239129	-0.184477	0	-0.702513	-0.475886	16499	BC017518|U65593	potassiumvoltage-gatedchannel,shaker-relatedsubfamily,betamember3	Kcnab3
10378068	2.30626	1.20556	2.30626	up	0.973124	0.805671	0.740038	0.155666	0	-0.249319	-0.0913467	-1.65615	-1.41692	1.14581	0.539542	0.513848	0.956239	0	-1.70738	-1.76541	-1.23093	-1.56702	327959		XIAPassociatedfactor1	Xaf1
10378216	2.68533	1.4251	2.68533	up	-1.49115	-1.33179	-1.23512	1.39825	2.85016	2.28927	0.592802	-0.775309	-0.510047	0.803302	2.70738	3.1559	3.71437	2.58077	-0.678723	-0.529558	-0.016403	-1.37227	53313	BC016469|BC017639|BC026147|U49393|U49394	ATPase,Ca++transporting,ubiquitous	Atp2a3
10378367	2.31814	1.21297	2.31814	up	-0.270359	-0.228523	-0.166448	0	0.0208678	0.0170197	-0.18776	-0.345554	-0.413804	0.161186	0.292388	0.593675	1.22999	0.658351	-0.438577	-0.347588	-0.525232	1.19312	246788	AB083654|AF510316|BC108984	transientreceptorpotentialcationchannel,subfamilyV,member3	Trpv3
10381798	4.47517	2.16194	4.47517	up	0	0.171238	-0.392745	-0.742204	-0.709209	-0.610826	0.663485	0.505685	1.07691	-0.45076	-0.136721	0.596622	1.55112	1.83828	0.707862	0.982423	-0.0617156	-0.988874	17896	BC048485|M19436	myosin,lightpolypeptide4	Myl4
10382625	3.31472	1.72889	3.31472	up	-1.881	-1.36035	-1.65093	-1.64453	-1.50526	-1.19574	0.373542	0.464085	0.483591	-0.45337	-0.109077	0.121769	0.53315	0.167313	0.407368	0.486197	0.122973	0.625518	217325	AY033650|BC037226	lethalgiantlarvaehomolog2(Drosophila)	Llgl2
10382713	2.85938	1.5157	2.85938	up	-3.06615	-0.0114689	-0.342906	0	0.350435	0.44063	-1.03891	-2.5847	-2.51805	1.47097	1.71074	1.79342	1.95633	0.0642147	-2.39707	-2.44686	-2.25836	1.85628	192897	L04678	integrinbeta4	Itgb4
10382956	3.86123	1.94906	3.86123	up	-1.26233	-1.09387	-0.103729	0.439948	0.704762	-0.056859	-0.625108	0.021183	0	1.25981	1.46944	1.78545	1.8922	0.270234	-0.0697136	0.157646	-0.200448	-1.12448	217356	AK220211|AY236501|AY263160|BC138254|BC145210	transmembranechannel-likegenefamily8	Tmc8
10383198	2.03161	1.02262	2.03161	up	0.880861	1.41036	1.50791	0.465088	-0.104802	-0.00857115	0	-0.765045	-1.00654	1.14446	0.584871	0.698794	1.01405	-0.0287428	-0.877867	-0.901752	-0.590019	-0.103239	672511		ringfingerprotein213	Rnf213
10383767	2.59363	1.37497	2.59363	up	-0.549374	0.0257304	2.12992	1.68274	0.92576	0.102123	-0.311546	-0.668274	-0.729159	2.06428	2.23105	2.14939	1.47709	-0.238038	-0.398237	-0.400757	-0.6699	-0.0798047	74309	BC031794|BC058356|BC058602	oxysterolbindingprotein2	Osbp2
10384044	2.8092	1.49016	2.8092	up	-1.0367	-0.164879	-0.515634	-0.910054	-0.620754	-0.86743	0.3426	0.00178671	0	0.348853	0.267982	0.429067	0.622729	1.21701	-0.184712	0.167501	0.212014	-0.0905345	17898	BC061100	myosin,lightpolypeptide7,regulatory	Myl7
10384102	9.1787	3.19829	9.1787	up	-0.388927	-0.393574	-0.251231	0.0267262	0.0179572	0.0461097	0	-0.109879	-0.0951815	0.576624	2.1408	2.86549	3.2444	0.686686	-0.129039	-0.259198	0.04317	-0.275072	237636	AY437866|BC131789	NPC1-like1	Npc1l1
10384725	2.31465	1.2108	2.31465	up	0.651868	0.505992	0.79836	-0.269498	-0.724966	-0.46397	-0.799447	0.0668011	-0.023489	0.19386	-0.0155678	0	0.746826	0.137158	-0.0640383	-0.385299	-0.211042	1.12244	19696	BC139447|BC139448|BC139770|X15842	reticuloendotheliosisoncogene	Rel
10385083	13.6609	3.77198	13.6609	up	-0.347563	0.357107	-0.272205	-0.525532	-0.324884	-0.1784	0.136343	-0.344761	0.0270162	0.152666	1.31267	2.56551	3.59358	1.84575	0	-0.0816913	-0.0978408	0.094696	216643	BC023693|BC025550|BC027245|BC031196	gamma-aminobutyricacid(GABA)Areceptor,pi	Gabrp
10385118	2.15383	1.10691	2.15383	up	-0.0938654	-0.152461	0.0519285	-0.108952	-0.0386343	-0.07337	0	0.00697756	-0.0426822	0.197801	0.071527	0.413315	1.03354	1.03573	0.0474105	-0.00715256	0.766713	-0.259356	94176	AY027438	dedicatorofcyto-kinesis2	Dock2
10385297	3.11371	1.63863	3.11371	up	0	0.0163579	1.45344	2.67529	2.46452	0.184777	-1.01584	-0.796678	-0.936104	2.09916	2.33656	2.97866	1.82341	-1.02696	-1.02673	-0.952199	-0.0877867	-1.09603	14394	BC132331|BC137733|M86566	gamma-aminobutyricacid(GABA)Areceptor,subunitalpha1	Gabra1
10385518	2.46423	1.30113	2.46423	up	1.6079	0.305066	1.1719	0.502504	0	-0.576483	-0.877367	-1.55384	-1.67305	0.963904	1.2274	1.5836	0.724652	-1.17654	-1.71554	-1.89224	-1.81255	-2.07608	21822///620913	BC085259|U15636|BC034256|BC093522|L38444	TcellspecificGTPase1|predictedgene12185	Tgtp1|Gm12185
10385533	2.23749	1.16188	2.23749	up	1.79105	0.368898	1.18892	0.471679	0	-0.459903	-0.766238	-1.56114	-1.63812	0.870915	1.19742	1.60994	0.701978	-0.939469	-1.65899	-1.87047	-1.57161	-1.88979	100039796///21822	L38444|BC034256|BC093522|CT010183|BC085259|U15636	TcellspecificGTPase2|TcellspecificGTPase1	Tgtp2|Tgtp1
10387257	2.55881	1.35547	2.55881	up	-0.0853181	-0.0939105	0.265906	0.26974	0.104127	0.376397	-0.0463977	-0.263326	0	0.68116	1.64672	1.69143	1.73187	-0.10229	-0.0979896	-0.198969	-0.152732	0.100538	11688	BC015253|U93277	arachidonate8-lipoxygenase	Alox8
10387890	3.43915	1.78205	3.43915	up	-0.343637	-0.286877	0.117474	-0.873362	-0.736813	-0.256727	0.0271888	-0.127887	-0.041594	1.21577	1.63414	1.88677	1.52533	0.236359	0	0.15132	-0.881794	3.34196	66102	AF277001|AF301017|BC019961|GQ380016|GQ380017	chemokine(C-X-Cmotif)ligand16	Cxcl16
10388254	2.51584	1.33104	2.51584	up	-0.258003	-0.319167	0.0757823	-0.109563	0.096333	-0.174308	-0.194257	0.0277567	0.269375	1.20251	1.03926	0.95195	1.15673	-0.0391331	0.207406	-0.020009	0.0677273	-0.545832	11484	AF212998|BC024934	aspartoacylase	Aspa
10388488	3.8422	1.94193	3.8422	up	0.519754	1.3174	0.604371	0.422254	0	-0.562659	-1.01975	-0.554573	-0.949874	1.47191	1.54937	1.59822	1.37927	-0.213517	-0.855567	-0.776251	-1.30733	-0.415911	76566		familywithsequencesimilarity101,memberB	Fam101b
10388902	2.96339	1.56725	2.96339	up	1.209	1.39704	0.932183	-0.114	-0.525673	-0.58544	1.2486	0	-0.343176	1.5622	1.07655	1.04356	0.981809	0.978663	-0.26627	-0.228592	-0.367247	-2.05744	16859	BC003754|U55060|U55061	lectin,galactosebinding,soluble9	Lgals9
10389990	2.01844	1.01324	2.01844	up	-0.0983787	0.680773	0	-0.137488	-0.635851	-0.268879	0.169724	-0.511436	-0.764097	0.682337	0.485835	0.538806	0.744362	0.443865	-0.547272	-0.497439	-0.516714	2.38332	71889	BC016454	epsin3	Epn3
10390117	2.41593	1.27258	2.41593	up	0.479132	-0.0234089	0.0860691	-1.13242	-1.39637	-0.629924	0.224684	-0.190565	-0.125999	0.390182	0.156372	0.136797	0.642652	0.129313	-0.291523	-0.187395	-0.216599	2.79103	16400	BC023259|BC053031|BC062205|D13867	integrinalpha3	Itga3
10390186	2.13338	1.09314	2.13338	up	-0.375203	-0.508513	-0.0228696	-0.20636	0	-0.0563912	-0.00654888	-0.0240693	-0.10942	0.155079	0.240836	0.611981	1.03675	0.573596	0.0170407	0.0463586	0.203235	-0.782979	66610	BC058260	ABIgenefamily,member3	Abi3
10390246	2.84771	1.5098	2.84771	up	-0.761472	-0.647235	-0.631546	-0.714636	-0.689648	-0.378555	0.519472	3.92274	3.63665	-0.336128	0	0.0583744	1.13125	1.80932	3.84371	3.15396	3.19556	-0.824549	76815	AF490344	calciumbindingandcoiled-coildomain2	Calcoco2
10391013	6.11789	2.61304	6.11789	up	-1.58165	0.642924	0	0.509462	0.19081	-0.0406761	-1.7238	-1.85523	-1.88293	1.94377	2.69395	2.7156	2.57236	0.0727053	-1.95623	-2.10595	-1.73731	-1.49736	16663	BC060286	keratin13	Krt13
10391036	2.56184	1.35718	2.56184	up	0.0879126	-0.401012	1.13014	-0.296629	0	0.732854	1.27199	-2.07006	-2.09905	1.70166	2.32026	2.52337	2.09003	1.35913	-2.24881	-2.2352	-1.61203	-2.02847	16669	AB472075|BC034561|BC085304|M28698	keratin19	Krt19
10391052	16.1629	4.01462	16.1629	up	-1.20729	2.75261	-1.15344	-0.975892	-0.659264	0.162933	-0.734352	-1.27537	-1.12578	2.76733	4.10463	4.07898	4.17755	1.36405	-1.30853	-1.15548	-1.01704	5.30255	16664	BC003325|BC011074	keratin14	Krt14
10391061	20.5523	4.36123	20.5523	up	-0.660678	3.56476	-0.694553	-0.664423	-0.503911	0.0277834	-0.232059	-0.681328	-0.982151	2.97336	4.91292	4.64277	4.38901	0.96121	-0.873754	-0.442408	-0.870812	4.76087	16666	AF053235|BC103615|BC103616|BC103617|BC103666|BC114977	keratin16	Krt16
10391066	6.08792	2.60595	6.08792	up	-3.11928	0.754933	-3.588	-2.6376	-0.931489	0.379099	-2.10762	-1.75849	-1.78536	0.795916	2.49303	2.87251	2.98505	2.01425	-1.6643	-1.31802	-0.507969	3.62023	16667	AB013608|BC132454|BC132456	keratin17	Krt17
10391914	2.01664	1.01195	2.01664	up	-0.0376635	0.210142	0	-0.57233	-0.625833	-0.348151	-0.11357	-0.0226851	-0.118974	0.463204	0.617971	0.435038	0.6638	0.359875	-0.205676	-0.210484	-0.578071	1.60979	544817	BC138292|BC138293	RhoGTPaseactivatingprotein27	Arhgap27
10392464	2.65428	1.40832	2.65428	up	0.350023	2.07392	0.0793495	0.00566387	0	-0.443083	-0.802449	-0.143438	-0.456763	1.05611	1.10106	0.969813	0.965235	-0.702203	-0.422383	-0.479455	-0.863315	-0.314799	208659	BC023310|BC029169	familywithsequencesimilarity20,memberA	Fam20a
10392701	2.07812	1.05528	2.07812	up	0.446601	0.0887184	-0.044941	0.0392399	-0.109617	-0.322815	-0.526725	-0.178478	-0.147285	0.494544	0.241171	0.292558	0.732466	-0.191669	-0.236547	-0.131594	-0.145819	0.134319	69806	BC004643|BC019647|BC031751	solutecarrierfamily39(metaliontransporter),member11	Slc39a11
10393662	2.94403	1.55779	2.94403	up	0.698593	1.64794	-0.0268784	-0.286088	0	0.403344	0.123656	-0.709729	-0.835608	2.36491	2.17501	1.86057	1.96114	0.577342	-0.821212	-0.78741	-0.728253	-0.830425	18164	BC093479|BC139018|BC139020	neuronalpentraxin1	Nptx1
10393936	2.1243	1.08699	2.1243	up	1.53584	1.67107	0	0.605745	-0.0275345	-1.13861	-1.14214	-1.23541	-1.85551	0.588429	0.972327	0.747584	-0.0516167	0.0379038	-1.73418	-1.45059	-2.13388	1.6224	12409	BC010758	carbonylreductase2	Cbr2
10396402	3.76808	1.91383	3.76808	up	-0.406785	0.264245	-0.160672	-0.636138	-1.12446	-0.412221	1.44149	-0.826828	-0.519659	0.600939	0.925067	0.864437	1.50161	2.33702	-0.719705	-0.533049	-0.0551121	3.75141	18755	BC031121|D90242	proteinkinaseC,eta	Prkch
10396952	2.31168	1.20894	2.31168	up	1.2405	0.570515	0	-0.185909	-0.270127	-0.312337	-1.03361	-0.414773	-0.67459	0.620829	0.618496	0.911801	0.896604	-0.21229	-0.765872	-0.871806	-0.995134	1.35272	69480	BC139242|BC139244	tetratricopeptiderepeatdomain9	Ttc9
10397440	2.78771	1.47908	2.78771	up	-0.814293	-0.711967	-0.918943	-0.779597	-0.72484	-0.0944638	3.03374	3.39797	3.60966	-0.848737	-0.693024	0.12776	1.38462	2.38756	3.44048	3.66782	4.05627	-1.13169	26380	BC132595|BC132597	estrogenrelatedreceptor,beta	Esrrb
10397482	4.86101	2.28126	4.86101	up	-0.487411	-0.0391698	-0.443619	-0.756566	-0.603115	-0.531376	-0.533424	0.0975599	0.420908	-0.221248	0.402022	1.19739	1.74988	0.20572	0.24427	0.43619	0.228213	-0.618371	217733	BC056936|BC057088	transmembraneprotein63c	Tmem63c
10397853	2.10944	1.07686	2.10944	up	0.308778	0.0283546	0.205839	-0.132544	-0.22037	-0.335847	-0.116152	-1.1777	-1.17928	0.820066	0.634606	0.56913	0.741015	0.336037	-1.41158	-1.57296	-1.42301	0.684449	217835	AY265356|BC058432|BC137907	RasandRabinteractor3	Rin3
10399005	2.49566	1.31942	2.49566	up	0.282101	0.706294	-0.110957	-0.449095	-0.289959	0.0429726	0.823616	-0.294527	-0.303412	0.595553	0.894633	1.08595	1.3624	1.02486	-0.238619	-0.223371	-0.362873	-2.76765	12925	BC031922|BC064074|M13018	cysteine-richprotein1(intestinal)	Crip1
10399559	2.3329	1.22213	2.3329	up	-0.0841536	-0.212248	0.0647702	0.118744	-0.0885882	-0.0379372	0	-0.312214	-0.463644	0.456647	0.64972	0.602625	1.18419	0.177649	-0.297868	-0.111282	-0.150404	3.01385	68775	AB088357|BC056636|BC003810	ATPase,H+transporting,lysosomalV1subunitC2	Atp6v1c2
10400006	2.00129	1.00093	2.00129	up	0.958953	1.42702	-0.359909	-0.181435	-0.264177	-0.622285	0.999852	-0.512671	-0.481888	0.388838	0.475161	0.726384	0.378646	0.606419	-0.552899	-0.757152	-1.08303	-0.19199	11622	AF405560|AF405561|AF405562|AF405563|AF405565|AF405566|AF405567|AF405568|AF405570|AY662081|D38417	aryl-hydrocarbonreceptor	Ahr
10400984	2.05404	1.03846	2.05404	up	-0.830757	-0.241392	-0.61546	-0.602604	-0.657446	-0.264416	0.917991	0.676305	0.726606	-0.571272	-0.224185	0.0641565	0.774045	1.38907	0.610448	0.679655	-0.0803103	2.13917	238257	BC119224|BC119226	transmembraneprotein30B	Tmem30b
10401109	3.50407	1.80903	3.50407	up	-1.75221	-1.50546	-1.38222	-1.05378	-1.18281	-0.299906	1.66253	0	0.324249	-1.16193	-0.556844	0.49467	1.50913	2.113	0.158159	0.64773	0.93483	-0.406912	14776	BC010823|BC034335|BC039658|BC054848	glutathioneperoxidase2	Gpx2
10401149	6.77277	2.75975	6.77277	up	-0.527899	-0.000320196	0.489044	0.405471	0.715315	0.193082	-0.945303	-0.661134	-0.585496	2.33783	2.99293	3.02051	2.95283	-0.0965295	-0.585035	-0.173169	-0.691206	0.949622	27260	AF157600|AF170564|BC028902	pleckstrin2	Plek2
10402283	2.07784	1.05509	2.07784	up	-1.79766	-1.68709	-0.896257	0.0865297	0.280984	0.10675	-0.448261	-0.161406	0	-0.158664	0.445883	0.803371	1.16184	0.255138	-0.15708	0.194693	0.798209	-0.346032	217837	BC056464	inositol1,3,4-triphosphate5/6kinase	Itpk1
10402514	3.25389	1.70217	3.25389	up	-0.385	-0.509939	-0.447256	-0.309531	-0.577918	-0.195515	2.75674	2.79144	3.39029	0	-0.42371	0.299866	1.50665	2.89223	3.11708	3.40773	4.00478	-0.487375	21432	AF031956|BC052336	Tcelllymphomabreakpoint1	Tcl1
10402606	5.03498	2.33199	5.03498	up	-0.119644	0.03917	0.554317	0.267921	1.23163	0.319157	0	-0.561632	-0.804467	1.64318	2.19905	2.87996	2.65114	0.0709734	-0.266797	-0.53094	-0.351152	-0.301365	353326///100526473	EU434913|EU434918	retrotransposon-like1|microRNA3071	Rtl1|Mir3071
10402730	2.02557	1.01833	2.02557	up	0	0.236858	-0.314329	-0.480278	-0.698744	-0.894951	-0.614084	0.0677977	0.339262	0.234095	0.244567	0.271805	0.123377	-0.33541	0.192293	0.213301	-0.084517	0.0119176	21981	BC053092|BC053732|BC054788	proteinphosphatase1,regulatory(inhibitor)subunit13B	Ppp1r13b
10403420	2.18945	1.13057	2.18945	up	-0.0282888	0.0652597	-0.0751104	0.0564895	0.0588837	-0.00707984	0.125262	-0.152009	-0.203183	0.497655	1.63515	2.02344	1.12349	0.00785017	-0.258553	-0.202343	-0.0699346	0.0109723	320581	AY263178|BC099586|BC125310|BC138100	isopentenyl-diphosphatedeltaisomerase2	Idi2
10404359	6.53434	2.70804	6.53434	up	-0.084445	0.91996	0.2769	0	-0.228129	-0.750778	-1.05234	-1.49234	-1.25855	1.25646	1.61253	1.70129	1.95726	0.0143642	-1.50968	-1.27665	-1.55503	0.709269	218121	AB297382|AB305045|BC023845|BC024653	membraneboundO-acyltransferasedomaincontaining1	Mboat1
10404439	9.14153	3.19244	9.14153	up	0.876349	2.10874	0.803709	-1.73456	-1.70857	-1.72041	0.615478	-0.273921	-0.891069	1.94029	1.49279	1.54749	1.47203	1.61164	-0.778702	-1.19837	-0.4276	-0.210477	20706	BC064768|U96705	serine(orcysteine)peptidaseinhibitor,cladeB,member9b	Serpinb9b
10405343	2.17026	1.11787	2.17026	up	0.319562	1.02892	0	-0.167919	-0.64688	-0.847411	0.260309	-0.146911	-0.0460958	0.380791	0.443058	0.323325	0.270458	-0.165852	-0.244415	-0.126814	-0.48793	0.285164	74257	BC010346	tetraspanin17	Tspan17
10405753	2.03369	1.0241	2.03369	up	0.225662	0.799687	0.597658	0.349761	-0.192612	-0.197088	-1.36376	-0.904349	-1.04689	0.927692	1.05949	0.957255	0.827013	-0.587477	-1.06057	-1.08985	-1.43869	-0.00817871		BC003287|BC011081|BC080660|BC094028|J02652|M26756|M29546
10406823	7.76993	2.9579	7.76993	up	-1.26866	-2.55148	-2.09834	-2.57456	-2.81701	-2.90364	1.74674	2.74188	3.05004	-1.28055	-0.325362	-0.0378132	0.0542636	0.882759	3.02461	3.10948	3.23548	1.30289	100039691	BC054101	longnon-codingRNA,embryonicstemcellsexpressed1	Lncenc1
10407072	2.61536	1.38701	2.61536	up	-1.58992	-1.19194	-1.0094	0	0.324938	0.114087	0.116099	-1.12297	-0.530452	0.452091	1.19054	1.40987	1.50109	1.28472	-0.907768	-0.548103	-1.35774	2.77596	74559	BC005602	ELOVLfamilymember7,elongationoflongchainfattyacids(yeast)	Elovl7
10407537	2.10938	1.07682	2.10938	up	0.0210772	0.110765	0.0754824	-0.00529289	0.0736022	-0.0378318	0.0949888	-0.219489	-0.181128	0.403974	1.45094	1.74037	1.03899	-0.0634303	-0.24704	-0.217534	-0.112775	-0.0480056	102642243	AY263178|BC099586|BC125310|BC138100	isopentenyl-diphosphatedelta-isomerase2-like|predictedgene9745[Source:MGISymbol;Acc:MGI:3704398]	LOC102642243|Gm9745
10407591	2.12853	1.08986	2.12853	up	0.0955963	0.896423	0.687389	0	0.0400105	-0.1337	-0.316294	-0.154691	-0.475922	0.982607	1.1476	1.05074	0.956158	-0.112169	-0.45285	-0.466746	-0.0245819	-0.0788469	12671	BC129892|BC129893	cholinergicreceptor,muscarinic3,cardiac	Chrm3
10408557	4.12226	2.04344	4.12226	up	0.729138	2.40903	-0.326102	0.248955	0.275332	0.172244	-0.433766	-0.54992	-0.429188	0.981619	1.55389	1.884	2.21568	0	-0.422006	-0.541112	-0.472324	-0.441021	66222	AF426024|BC011140|BC104333	serine(orcysteine)peptidaseinhibitor,cladeB,member1a	Serpinb1a
10408593	8.23941	3.04254	8.23941	up	-1.47808	-0.395852	-1.27974	-1.2476	-0.712284	-0.813883	-0.589347	-0.101476	0	-0.91112	1.03942	2.19341	2.22866	0.348771	0.1679	0.598061	0.376719	0.594929	97848	AF425084|BC062169	serine(orcysteine)peptidaseinhibitor,cladeB,member6c	Serpinb6c
10408610	2.06512	1.04623	2.06512	up	0.0336542	-0.0056119	0.0692167	0.531466	0.215375	-0.0637755	-0.894337	-0.669898	-0.645241	0.658333	1.01849	0.894115	0.982451	-0.118739	-0.8354	-0.790013	-0.526585	0.113682	22151	BC055441	tubulin,beta2AclassIIA	Tubb2a
10408629	2.62092	1.39007	2.62092	up	0.487522	0.238439	0.211266	-0.878379	-0.654489	-1.05546	-0.165835	-0.897248	-0.789942	0.652444	0	0.145991	0.334614	0.0524664	-1.09894	-1.52466	-1.56187	2.28678	66895	BC037079	PXdomaincontaining1	Pxdc1
10408850	2.57843	1.36649	2.57843	up	0.685938	1.18975	-0.158058	0.0729837	-0.185664	-0.710484	-0.529468	-0.828064	-1.09719	0.457257	0.933869	1.10381	0.656008	-0.495776	-1.0294	-1.1474	-1.70639	0.940527	18003	AF009366|BC053713	neuralprecursorcellexpressed,developmentallydown-regulatedgene9	Nedd9
10408902	2.0116	1.00834	2.0116	up	0	0.692561	0.729928	0.551525	0.89944	0.225859	-1.54471	-1.02304	-0.908264	0.783689	0.824363	1.14658	1.2342	-0.319077	-1.0925	-0.860356	-0.502698	-0.236985	76137	BC113195	mitochondrialcalciumuniporterregulator1	Mcur1
10409345	2.02407	1.01726	2.02407	up	-0.499795	0.431771	0.408482	-0.0082531	0	-0.141095	-1.10332	-1.27487	-1.59197	1.17705	0.698807	0.70489	0.876165	-0.225853	-1.53487	-1.70174	-0.380798	0.671123	74325	BC037505|BC070404|BC128349|BC056499	clathrin,lightpolypeptide(Lcb)	Cltb
10409999	3.00718	1.58841	3.00718	up	-0.193724	0.119035	-0.00991869	-0.0521588	-0.19688	-0.129318	-0.199995	0.0836606	-0.0739183	0.720264	1.03084	1.46436	1.45909	0.258865	0	-0.100229	0.324299	-0.22296	14120	BC012720|D42083	fructosebisphosphatase2	Fbp2
10410547	2.05263	1.03748	2.05263	up	0.0162754	0.395779	1.0099	0.813537	0.799226	-0.301336	-0.516453	-0.185323	-0.259753	0.87391	0.968043	1.21298	0.736141	-0.844751	-0.188929	0	-0.622704	-0.561995	72293	AF358136|BC019952	nakedcuticle2homolog(Drosophila)	Nkd2
10411395	2.09564	1.06739	2.09564	up	0.638709	0.729214	0.16033	0	-0.506927	-0.171356	-0.382567	-0.577308	-0.717865	0.896009	0.824985	0.932581	0.896032	-0.271688	-0.558674	-0.749041	-0.874179	0.738913	110596	BC022978|BC075734|BC138030|U73199	Rhoguaninenucleotideexchangefactor(GEF)28	Arhgef28
10411668	2.1473	1.10253	2.1473	up	-1.75201	-1.86047	-1.3772	-0.268032	0	0.48341	0.115797	-0.118693	0.0556507	-0.882549	0.509578	1.33147	1.58594	0.64233	-0.13136	0.123499	-0.165888	2.06582	18260	BC138679|BC138680|BC145371|U49185	occludin	Ocln
10412267	2.04629	1.03301	2.04629	up	0.72266	-0.0539	0.203752	-0.00214767	-0.208526	-0.232377	-0.107022	-0.231114	-0.553934	0.503042	0.17161	0.324679	0.800637	0.893174	-0.382487	-0.242528	-0.178236	4.03566	16398	BC065139	integrinalpha2	Itga2
10413238	2.55129	1.35123	2.55129	up	-1.8767	-1.73375	-1.39653	0.0916433	1.44939	0.946187	-1.09536	0.0780726	-0.0143585	-0.533339	1.09747	2.31751	2.29741	0.811317	0	0.00664616	-0.20134	-1.15841	100039213///100039280///105594	BC132038|BC132040|DQ224405	cytoplasmicpolyadenylatedhomeobox2|cytoplasmicpolyadenylatedhomeobox3|cytoplasmicpolyadenylatedhomeobox1	Cphx2|Cphx3|Cphx1
10413250	2.62702	1.39343	2.62702	up	-1.8459	-1.72016	-1.35431	0.0712996	1.37955	0.865007	-1.0556	0.0742826	-0.0454836	-0.536243	1.0557	2.16386	2.25843	0.771908	0.00947857	-0.012682	-0.214051	-1.23865	100039213///100039280///105594	BC132038|BC132040|DQ224405	cytoplasmicpolyadenylatedhomeobox2|cytoplasmicpolyadenylatedhomeobox3|cytoplasmicpolyadenylatedhomeobox1	Cphx2|Cphx3|Cphx1
10413260	2.55129	1.35123	2.55129	up	-1.8767	-1.73375	-1.39653	0.0916433	1.44939	0.946187	-1.09536	0.0780726	-0.0143585	-0.533339	1.09747	2.31751	2.29741	0.811317	0	0.00664616	-0.20134	-1.15841	100039213///100039280///105594	BC132038|BC132040|DQ224405	cytoplasmicpolyadenylatedhomeobox2|cytoplasmicpolyadenylatedhomeobox3|cytoplasmicpolyadenylatedhomeobox1	Cphx2|Cphx3|Cphx1
10413419	4.21932	2.07701	4.21932	up	-1.00675	-0.276607	0.0121765	-0.339616	-0.470133	-0.289534	-0.399784	0.0190268	0.0122423	1.25689	1.6329	1.49439	1.78748	-0.437023	-0.0769052	-0.111938	0.337047	0.315954	71704	BC005517|BC007153|BC012262	Rhoguaninenucleotideexchangefactor(GEF)3	Arhgef3
10414527	2.11778	1.08256	2.11778	up	0.354023	0.0968308	0.518093	-0.186308	-0.266484	-0.507008	-0.687552	0	-0.23869	0.901953	0.761238	0.648175	0.575547	-0.287587	-0.120325	-0.10234	0.422063	-0.796605	667034	CT010254|L11291|U35374|BC003788|BC052679|CT010316|L11290|M84563	purine-nucleosidephosphorylase2	Pnp2
10415408	2.42294	1.27676	2.42294	up	0	1.11717	-0.741942	-0.246268	-0.20929	-0.0563035	0.533114	-0.0467453	0.0676031	0.230553	0.779519	0.878757	1.22046	0.628907	-0.0632095	-0.114833	-0.869679	-2.66247	277154	BC151043	NYNdomainandretroviralintegrasecontaining	Nynrin
10415411	2.48436	1.31287	2.48436	up	0.132389	1.10266	-0.735175	-0.132271	-0.243544	-0.0603752	0.806256	-0.0336113	0	0.407144	0.732862	0.881654	1.2525	0.807342	-0.149237	-0.203283	-0.770651	-2.91912	277154	BC151043	NYNdomainandretroviralintegrasecontaining	Nynrin
10415413	2.37487	1.24785	2.37487	up	0.189466	1.3153	-0.594065	0	0.0506115	-0.111384	1.04862	-0.0838623	-0.256728	0.479082	0.915089	1.11046	1.13647	1.03681	-0.127118	-0.307067	-1.01961	-3.46913	277154	BC151043	NYNdomainandretroviralintegrasecontaining	Nynrin
10416023	4.17685	2.06241	4.17685	up	-0.330103	2.4105	0	-0.0667157	-0.240261	-0.0304613	0.0332532	-0.441834	-0.593426	0.710268	1.62441	1.16273	2.03195	0.885973	-0.480449	-0.508048	-0.372119	-0.0391915	71145	BC016096|BC023907|BC032159|DQ122126	scavengerreceptorclassA,member5(putative)	Scara5
10416112	2.42594	1.27854	2.42594	up	-0.439376	-0.0834446	-0.0300317	-0.318989	-0.258676	-0.421635	0	0.863398	0.995082	0.854302	0.892811	0.843671	0.85691	-0.381351	0.551814	0.816398	0.34355	-0.681777	239157	AK220357|BC065116	paraneoplasticantigenMA2	Pnma2
10416334	2.67689	1.42056	2.67689	up	-0.865318	-0.936296	-0.264168	-0.380003	0.226116	0.238954	0.162276	0.456316	0.56816	0.1765	0.764966	1.56732	1.65951	0	0.583422	-0.0430818	-0.25126	-0.749509	13449	AF030627|AF035117|AF059583|BC004590	dockingprotein2	Dok2
10416406	2.07357	1.05212	2.07357	up	2.08824	1.54274	1.63753	0.477978	0	-0.433185	-0.879424	-0.134424	-0.661377	2.1024	1.21415	1.21719	0.61893	-0.593892	-0.456806	-1.02179	-0.992113	-2.50593	15558	BC108972|BC108973	5-hydroxytryptamine(serotonin)receptor2A	Htr2a
10416850	12.3992	3.63218	12.3992	up	-0.5178	0.167269	-0.448134	-0.395448	-0.273246	-0.0839667	0.590754	-0.60951	-0.764855	0.409089	2.79377	3.16231	3.54821	3.2995	-0.702374	-0.455636	-0.681119	4.34006	64929	AF245700|BC025142|BC111874|BC112380	sciellin	Scel
10417212	2.34401	1.22898	2.34401	up	1.20657	2.90501	0.926977	0.864854	0.507134	-0.099884	-0.43192	-0.897681	-1.19409	1.32373	1.66887	1.54364	1.1291	-0.475525	-1.05738	-1.36476	-1.59896	-1.6377	223272	BC020152	integrin,beta-like1	Itgbl1
10418180	4.36255	2.12517	4.36255	up	0.87045	0.524583	0.114122	-0.675781	-0.603473	-0.936825	0	0	-0.112036	1.21287	0.79847	1.1105	1.18835	0.503553	-0.0981655	-0.139483	-0.614085	-1.10064	100039246///211623///100039175	BC032982	placentaspecific9b|placentaspecific9a|predictedgene9780	Plac9b|Plac9a|Gm9780
10418193	4.57375	2.19338	4.57375	up	0.872031	0.534864	0.13659	-0.734487	-0.598392	-1.01154	0	0	-0.106929	1.20662	0.828045	1.12339	1.18184	0.513629	-0.0758867	-0.193192	-0.598323	-1.07349	100039246///211623///100039175	BC032982	placentaspecific9b|placentaspecific9a|predictedgene9780	Plac9b|Plac9a|Gm9780
10418205	4.36255	2.12517	4.36255	up	0.87045	0.524583	0.114122	-0.675781	-0.603473	-0.936825	0	0	-0.112036	1.21287	0.79847	1.1105	1.18835	0.503553	-0.0981655	-0.139483	-0.614085	-1.10064	100039246///211623///100039175	BC032982	placentaspecific9b|placentaspecific9a|predictedgene9780	Plac9b|Plac9a|Gm9780
10419015	2.50969	1.32751	2.50969	up	0.0493603	2.62236	0	-0.0887375	-0.322047	-0.0663729	0.419704	-0.248154	-0.422267	0.582354	0.153272	0.0934668	1.26114	1.6918	-0.357246	-0.41138	-0.227792	-0.49335	170677	AB093300|AF426393|BC042454|BC049999|BC058270	cadherin-relatedfamilymember1	Cdhr1
10419034	7.77371	2.9586	7.77371	up	0.030417	1.78321	-0.020195	-0.253504	0	0.331665	0.200957	-0.462272	-0.396394	0.626424	0.629246	2.21956	3.29027	3.88383	-0.426744	-0.167974	-0.364945	-0.261524	70045	BC049685	RIKENcDNA2610528A11gene	2610528A11Rik
10419288	2.25266	1.17163	2.25266	up	-0.465353	0.0932639	0.242589	0.727816	0.130568	-0.246754	-0.869084	-0.906745	-0.767017	1.34721	1.34278	0.902321	0.924873	-0.450546	-1.07983	-0.679096	-0.918379	0.736154	14528	BC005643|BC069921|L09737	GTPcyclohydrolase1	Gch1
10419744	2.93328	1.55252	2.93328	up	-1.30494	-0.0304971	-1.73498	-1.24752	-0.86579	-0.981147	1.67532	2.58904	2.49731	-0.189045	-0.0152607	0.330702	0.571369	1.63307	2.45602	2.22507	2.68391	-1.47484	20540	BC014709	solutecarrierfamily7(cationicaminoacidtransporter,y+system),member7	Slc7a7
10420114	4.00631	2.00227	4.00631	up	-3.11797	-1.1338	-2.43172	-1.82327	-1.80058	0.10641	0.0744467	-0.217648	-0.216807	0.104982	1.67788	1.86112	2.10868	0.876806	-0.117355	0	0.0428977	2.50721	21816	AF186373|BC026422	transglutaminase1,Kpolypeptide	Tgm1
10420747	2.48363	1.31245	2.48363	up	-0.435914	-0.679735	-0.198032	-0.576313	-0.323233	-0.615749	1.64774	0.20186	0.428364	-0.2093	0.177349	0.575432	0.696703	2.30724	0.250951	0.370784	0.0570507	-0.228565	14463	AB075549|AF179424|BC137824|DQ436912|M98339|U85046	GATAbindingprotein4	Gata4
10421325	4.24745	2.0866	4.24745	up	-0.603953	-0.564574	-0.551765	-0.397031	-0.439092	-0.42799	0	0.341627	0.415616	-0.592439	0.100634	1.03702	1.65861	0.352221	0.370859	0.601293	0.841876	-0.561242	57746	AB032605|AF285586|BC138444|BC145717	piwi-likeRNA-mediatedgenesilencing2	Piwil2
10422412	10.0681	3.33171	10.0681	up	-1.24604	-1.08227	-1.43437	-1.52594	-1.25083	-0.827995	-0.558907	0	0.487554	-1.53806	-0.778211	0.651861	2.50372	1.87894	0.0963755	0.341239	1.18239	2.16179	56643	AF205540|BC116248|BC116249	solutecarrierfamily15(oligopeptidetransporter),member1	Slc15a1
10423471	2.59342	1.37485	2.59342	up	0.257403	0.0222259	0.518039	0.352031	0.289072	0.162604	-1.01929	-0.912252	-1.06751	1.72124	1.58598	1.39503	1.53746	-0.826436	-0.955108	-1.20384	-1.12587	-1.39082	18163	BC138260|BC138261|BC145217|U90331	catenin(cadherinassociatedprotein),delta2	Ctnnd2
10424113	8.35759	3.06309	8.35759	up	-2.55594	-1.666	-2.20473	-2.05366	-0.557877	-0.0383213	-0.893599	0.0339403	0	0.12433	2.05805	2.68722	3.02477	1.94532	-0.20484	0.0289545	-1.77613	3.09234	105853	BC113154	mal,Tcelldifferentiationprotein2	Mal2
10424624	3.70635	1.89	3.70635	up	-0.571877	-0.0307965	-0.202293	-0.411063	-0.343596	-0.402527	-0.151951	-0.0763531	0.235385	0.329641	0.570793	0.965308	1.48747	0.0053544	0.0856895	0.117165	0.534829	-0.460448	107831	AY168408|BC115835	adhesionGprotein-coupledreceptorB1	Adgrb1
10424662	5.10285	2.3513	5.10285	up	0	2.93503	-0.212267	-0.280767	-0.0194645	-0.139507	1.12984	-0.34257	-0.34183	1.06759	2.51478	2.46647	2.2118	2.88139	-0.250139	-0.36988	-0.146537	3.6485	72373	AF319173|BC110462	prostatestemcellantigen	Psca
10424683	12.6583	3.66201	12.6583	up	1.1576	0.662883	0.923625	-0.0709105	0.0360541	-0.101467	-0.0213828	-0.229753	-0.506732	1.64969	1.69988	2.53662	3.56054	0.108634	-0.402162	-0.173944	-0.34186	-0.0700941	546644		lymphocyteantigen6complex,locusG	Ly6g
10425808	2.38927	1.25657	2.38927	up	0.789796	0.832453	0.838065	-0.196523	-0.72752	-1.01949	-0.145816	-1.18141	-1.28291	1.3323	0.816742	0.42306	0.237083	0	-1.36618	-1.40881	-1.25664	0.365211	12257	BC002055|D21207|L17306	translocatorprotein	Tspo
10425890	2.62065	1.38992	2.62065	up	-0.763971	-1.51341	-1.65086	-1.62845	-1.60754	-0.987261	0.65298	0.174462	0.484871	-1.758	-1.47555	-0.567475	0.402661	0.876045	0.33007	0.412795	0.191186	0.137042	73167	BC005563	RhoGTPaseactivatingprotein8	Arhgap8
10426767	3.25683	1.70347	3.25683	up	1.45825	1.54683	1.377	-0.0110087	-0.120146	-0.149799	0.136971	-0.243732	-0.437813	3.14513	1.66498	0.988119	1.55367	0.153584	-0.309463	-0.262466	-0.135239	-0.453721	11830	AF087654|BC150769	aquaporin5	Aqp5
10426999	2.30158	1.20262	2.30158	up	-0.243814	0.322601	0.015069	-0.429587	-0.388164	-0.388601	0.292458	-0.408365	-0.6623	0.619919	0.53614	0.179101	0.814022	0.188475	-0.613857	-0.730011	-0.607127	0.00486565	11482	BC014291|BC015083|CT010330|L48015	activinAreceptor,typeII-like1	Acvrl1
10427125	2.08315	1.05877	2.08315	up	1.96842	3.35027	1.14222	0.288865	0	-0.163247	-0.615667	-0.944763	-1.07074	1.78922	1.56735	1.167	0.895523	-0.373713	-0.96095	-0.969261	-1.22517	-1.40163	16012	BC012723|CT010184	insulin-likegrowthfactorbindingprotein6	Igfbp6
10427235	2.6181	1.38852	2.6181	up	0.382442	0.514252	0.86385	0.348854	0.0968504	-0.334198	-0.561599	-0.801261	-0.912012	1.25925	1.21688	1.15808	1.05432	-0.241838	-0.886183	-0.929596	-0.926414	-0.059298	66151	BC016234	prolinerich13	Prr13
10428089	2.87963	1.52588	2.87963	up	-0.0714946	-0.0181324	-0.976781	-0.366556	0.148027	0.273997	-1.0139	-0.85751	-0.83182	0.26523	1.29797	2.08066	1.79988	0.0528812	-0.872571	-1.06578	-1.12597	2.56112	223473	BC016107|BC030399|BC058207	NIPA-likedomaincontaining2	Nipal2
10428594	2.66272	1.4129	2.66272	up	0.0268793	1.05894	0.295326	-0.0260735	-0.532617	-0.579962	-1.9765	-0.907194	-0.712782	1.20369	1.19632	1.09727	0.832938	-1.90127	-0.72661	-0.78382	-1.38133	2.10617	320679	BC119383|BC119385|BC144982|EF410131	sterilealphamotifdomaincontaining12	Samd12
10429140	3.60029	1.84811	3.60029	up	-0.441365	0.674176	-0.167171	-0.323964	-0.105304	-0.31936	0.627634	-1.11611	-1.22785	1.09573	1.04189	1.20998	1.52875	0.902055	-1.41634	-1.23103	-1.04356	2.84766	17988	BC015282|BC071235|BC141246|BC171968|U60593|U52073	N-mycdownstreamregulatedgene1	Ndrg1
10429160	2.07415	1.05252	2.07415	up	0.877763	0.900316	0	-0.705678	-0.469145	-0.841246	0.65828	-1.27324	-1.38098	0.912068	0.122347	0.0765409	0.211275	0.534461	-1.34675	-1.55933	-1.71697	-0.651419	20442	BC040763|BC084730|BC099670|BC099693	ST3beta-galactosidealpha-2,3-sialyltransferase1	St3gal1
10429500	25.1448	4.65219	25.1448	up	0	4.77779	0.125998	0.0236416	-0.0935745	-0.0347099	0.243007	-0.317357	-0.445318	2.37669	4.14289	4.28199	4.61748	0.767467	-0.0639543	-0.250852	-0.276471	-0.139487	57277	BC111105|BC125244	secretedLy6/Plaurdomaincontaining1	Slurp1
10429506	3.0608	1.61391	3.0608	up	0.0532074	3.15338	0.105503	-0.128781	-0.0510921	-0.0489862	0.851347	-0.142903	-0.126543	0.586795	1.35476	1.11395	1.56492	1.90995	-0.0401726	-0.227975	-0.0811129	-0.032306	68311	AB009019|BC099511|BC132407|BC132409	Ly6/Plaurdomaincontaining2	Lypd2
10429568	3.37971	1.7569	3.37971	up	0.870547	1.18697	0	-0.218248	-0.615121	-0.754666	0.767868	-2.32138	-2.79277	0.609771	0.675872	0.920677	1.00223	0.401005	-2.37512	-2.6476	-3.44781	-1.07697	17067	BC010764|BC092082|M18466|D86232	lymphocyteantigen6complex,locusC1	Ly6c1
10429573	3.239	1.69555	3.239	up	0.941766	1.20194	0.082449	-0.290799	-0.579883	-0.677533	0.735479	-2.01155	-2.31634	0.622289	0.607792	0.975378	1.01801	0.352239	-2.11084	-2.33394	-3.03048	-0.836428	100041546	BC092082|D86232|M18466|BC010764	lymphocyteantigen6complex,locusC2	Ly6c2
10429580	2.51028	1.32785	2.51028	up	0.228845	1.36057	0.265457	-0.157993	-0.01089	-0.142839	2.4599	-0.150528	-0.222076	0.197011	0.286636	0.552194	1.18501	1.66857	-0.201914	-0.182033	-0.220817	-0.00945806	546643		RIKENcDNAI830127L07gene	I830127L07Rik
10430660	2.80313	1.48704	2.80313	up	-0.92756	-0.24979	-0.642546	-0.600596	0	0.419771	0.60723	-0.673925	-0.757805	0.815488	1.39013	1.79864	1.90681	0.526644	-0.701802	-0.567485	-0.378234	0.0661235	18591	AF162784|BC053430|BC064056	plateletderivedgrowthfactor,Bpolypeptide	Pdgfb
10430818	3.52412	1.81726	3.52412	up	-0.946372	-1.07067	1.04436	1.51971	1.02867	0.108016	-0.446841	-0.0853023	0.0875797	1.5393	2.35705	2.449	1.92528	-0.745573	-0.0915995	0.283691	-0.535961	-0.866103	72049	AF350257|AF373847|BC104126|BC104127|DQ294928|DQ294929	tumornecrosisfactorreceptorsuperfamily,member13c	Tnfrsf13c
10430968	4.64274	2.21498	4.64274	up	-0.312086	1.23296	-1.48608	-0.431973	-0.527022	-0.465425	1.00425	-0.226583	0.165788	0.409335	1.38037	1.64919	1.74955	1.26836	0	0.0834799	-0.312737	-2.58612	239559	AY371179|BC138844|BC138845|DQ143885	alpha1,4-galactosyltransferase	A4galt
10431637	2.07091	1.05027	2.07091	up	0	0.6108	0.155003	0.0525112	-0.225742	-0.513189	-1.41834	-0.974179	-0.915716	0.347555	0.52536	0.556423	0.537078	-1.03462	-0.959456	-1.15698	-1.42939	0.0755253	66871	BC017626|BC048551|BC138745|BC138746	copineVIII	Cpne8
10432661	2.20403	1.14014	2.20403	up	-0.621258	-0.313167	-0.490303	-0.763127	-0.407683	-0.440374	-0.181753	0.819372	1.00313	-0.29532	0.380415	0.663127	0.69977	0	0.776176	1.46576	0.470777	-0.0679471	207839	BC119324|BC119326	UDP-N-acetyl-alpha-D-galactosamine:polypeptideN-acetylgalactosaminyltransferase6	Galnt6
10432682	5.32341	2.41235	5.32341	up	0	1.32227	0.0158653	-0.763785	-0.901213	-0.520851	-0.278385	-1.35781	-1.49496	0.930329	1.41954	1.42203	1.8915	1.15821	-1.2037	-1.40772	-1.18745	3.35539	74127	BC119366|BC120601	keratin80	Krt80
10432711	10.5223	3.39538	10.5223	up	-0.0618834	0.1213	0.203691	0.10139	-0.00333023	-0.012445	-0.125205	-0.578114	-0.553349	2.07131	2.70211	3.39091	3.38294	-0.030726	-0.497606	-0.535014	-0.29509	0.367595	16680	AY028607|BC114971	keratin84	Krt84
10432734	17.1219	4.09777	17.1219	up	-0.367984	5.4555	0.110103	-0.0914836	-0.261987	-0.0977893	0	-0.39674	-0.421538	1.48553	3.26082	4.02795	3.99998	0.106211	-0.443945	-0.471329	-0.262785	1.15791	239673	BC118024	RIKENcDNA4732456N10gene	4732456N10Rik
10432774	4.30503	2.10602	4.30503	up	-3.95467	-0.0198932	-2.62562	1.05041	1.20717	0.016417	-4.00587	-4.248	-4.5816	1.87584	2.22334	2.15951	2.12244	-1.64014	-4.51517	-4.2614	-4.19607	1.41548	16688	BC119554|BC119555|BC139807	keratin6B	Krt6b
10432780	14.6296	3.87082	14.6296	up	-1.14052	1.47522	-0.947559	-0.971358	-0.528465	0.15878	-0.833063	-1.52204	-1.54328	2.24624	3.92913	4.01842	4.0296	2.16665	-1.49704	-1.38268	-1.36992	5.91471	16687	BC080820|BC064470	keratin6A	Krt6a
10432852	2.8042	1.48759	2.8042	up	-0.131974	0.108274	0	0.0122795	-0.103194	-0.185589	-0.0393348	-0.0741186	-0.405646	0.0662298	0.320966	1.00215	1.302	0.583831	-0.122029	-0.270724	-0.074888	0.537719	16678	BC117842|BC117843|M10937	keratin1	Krt1
10432918	2.62434	1.39196	2.62434	up	-3.27638	-0.151684	-2.67113	-0.674373	0.378272	0.761532	1.54715	-1.87836	-1.68893	0.68899	1.87447	2.13247	2.15349	1.89889	-1.97067	-2.06268	-1.31612	0.144658	16691	BC094009|BC106154|M21836|M22831|X12789	keratin8	Krt8
10434144	2.39278	1.25868	2.39278	up	-0.112699	0.30208	0.0238523	-0.000821114	-0.0626259	-0.13721	-0.0197506	-0.770227	-0.721039	0.911789	0.951011	0.970623	1.12148	0.123652	-0.762069	-0.491998	-0.326213	0.124434	65079	AF283462|BC052317|BC058381	reticulon4receptor	Rtn4r
10435112	2.74899	1.4589	2.74899	up	0	-0.0173154	0.138588	-0.162995	-0.238429	-0.0102222	0.00291061	-0.294192	-0.34311	0.159561	0.495532	0.686941	1.44868	0.327968	-0.198586	-0.22477	-0.146996	-0.0373657	140474	AF161256|AF441786	mucin4	Muc4
10435514	2.90138	1.53674	2.90138	up	-2.24544	-2.24682	-2.10188	-2.03375	-1.54494	-0.854955	-0.199295	0.12722	0.180153	-1.55725	-0.897102	0	0.681785	0.110115	0.152842	0.521346	0.363624	1.37396	106347	BC010485|BC057644	immunoglobulin-likedomaincontainingreceptor1	Ildr1
10436978	3.42608	1.77656	3.42608	up	-0.426959	0.321775	0	-0.734878	-0.847697	-0.752981	-0.662516	0.137709	0.0343914	0.859769	1.1717	1.14381	1.02358	-0.0645475	0.0686379	-0.0435605	0.00292969	-1.06854	109857	BC028763|BC087735|BC096658	carbonylreductase3	Cbr3
10438769	2.52019	1.33353	2.52019	up	0.377491	1.49658	0.131013	-0.337281	0	-0.28448	0.0718327	0.124316	-0.11395	0.48153	-0.0213685	-0.038908	1.04905	0.423806	-0.18852	-0.396867	-0.930624	5.99009	12737	AF072127|BC002003|CT010299|EU076705	claudin1	Cldn1
10439500	2.76845	1.46908	2.76845	up	0.0316849	4.21189	-0.104944	-0.463478	-0.483855	-0.376368	0	-0.755528	-0.833302	2.63243	1.72637	1.46114	1.09271	0.770258	-0.812893	-0.800831	-0.859845	1.11737	22268	AF274865|BC046604	uroplakin1B	Upk1b
10440344	2.35231	1.23408	2.35231	up	0.500314	1.70456	0.345285	0.0673156	-0.243388	-0.431732	-0.171155	-1.08153	-1.23391	0.708888	0.942491	1.49378	0.802343	0	-0.710372	-1.44928	-1.05736	-0.522866	268902	BC055333|DQ533875|DQ533876	roundabouthomolog2(Drosophila)	Robo2
10442357	2.2588	1.17555	2.2588	up	0	0.220937	0.149742	0.366925	-0.0622034	-0.0531445	0.0700393	-0.253843	-0.394076	0.24903	1.09638	1.22549	1.12241	-0.128606	-0.0691347	-0.0956907	-0.131206	-0.120519	69814	AY266139|BC024903	protease,serine32	Prss32
10442625	2.48066	1.31073	2.48066	up	-0.31267	-0.0895865	-0.360327	-0.217899	-0.299683	-0.0480912	0.291841	0	0.132298	0.276804	0.28573	0.463047	1.26263	0.369476	0.0399714	0.22493	-0.0336351	-0.280027	16005	AK220290|BC129875|BC129876	insulin-likegrowthfactorbindingprotein,acidlabilesubunit	Igfals
10443408	2.20358	1.13985	2.20358	up	0	0.351966	-0.676542	-0.778781	-0.360469	-0.0407629	-0.21506	-0.139545	-0.182566	0.642888	0.857141	0.980316	1.09909	-0.0812035	-0.180379	0.00273418	-0.877008	0.988277	26415	BC001992|U81823	mitogen-activatedproteinkinase13	Mapk13
10443494	5.52018	2.46472	5.52018	up	-0.385525	1.6398	0.0497637	0	0.0189443	-0.232098	0.0993476	-0.442865	-0.450999	1.43893	2.01589	2.08386	2.23262	0.479138	-0.401859	-0.309553	-0.282	-0.440429	74116	AB046537|BC039124|BC106088|BC118026	peptidaseinhibitor16	Pi16
10443854	4.07663	2.02738	4.07663	up	-3.45571	-0.149778	0.293671	1.4031	1.31101	0.545338	-3.03364	-2.50845	-2.61924	1.87947	2.29366	2.44713	2.57271	0.69764	-2.64463	-2.83223	-2.63141	-0.462681	320997	BC052147|BC145755	cytochromeP450,family4,subfamilyf,polypeptide39	Cyp4f39
10444674	4.44921	2.15355	4.44921	up	-3.55812	0.451066	-3.30914	-1.8653	-0.204774	0.728553	0.48199	-3.03144	-2.73915	0	2.15197	2.8025	2.8821	2.05762	-3.08812	-2.58667	-3.19838	1.7517	68468	AJ315547|BC116365|BC116366	lymphocyteantigen6complex,locusG6C	Ly6g6c
10444886	2.66939	1.41651	2.66939	up	-0.418038	-0.121699	0	0.0228782	-0.180679	0.0168912	0.232593	-0.190699	-0.0547786	0.38458	1.12147	1.04412	1.4334	-0.122348	-0.469689	-0.324965	-0.141282	0.309219	69542	BC107265|BC107266	RIKENcDNA2300002M23gene	2300002M23Rik
10445061	3.96009	1.98553	3.96009	up	0.222696	-0.71388	-1.03884	-0.923901	-0.63031	-0.408452	-0.311015	0	0.00487518	-0.439999	-0.121472	0.90562	1.57708	0.331784	0	-0.0681887	0.290415	3.86633	386454	BC132405|BC145677	ringfingerprotein39	Rnf39
10445241	2.28868	1.19451	2.28868	up	-1.39725	0.0784693	0.258271	-0.0292635	0	-0.26011	-0.0879869	-0.0520897	-0.12671	0.856335	0.53182	0.729514	0.934403	0.463118	-0.108146	-0.134792	-0.103961	-0.161805	94185	AF322069|AY043489|BC016420	tumornecrosisfactorreceptorsuperfamily,member21	Tnfrsf21
10445293	2.20996	1.14402	2.20996	up	-0.0129461	1.33494	0.566665	-0.0468016	0	0.20651	-0.972361	-0.914512	-1.44571	1.04842	1.04931	1.17104	1.35053	0.119958	-1.322	-1.5279	-2.04694	-1.3256	27226	BC010726|U34277	phospholipaseA2,groupVII(platelet-activatingfactoracetylhydrolase,plasma)	Pla2g7
10445442	2.11597	1.08132	2.11597	up	-0.112929	0.319277	-0.337096	-0.080863	-0.302397	-0.20495	0.156678	-0.171236	-0.0850544	0.313632	0.562235	0.848439	0.87637	0.160349	-0.33997	-0.177504	-0.569109	2.02436	56055	AB024573|AF168991|BC049089|BC051958	GTPbindingprotein2	Gtpbp2
10446224	3.40578	1.76798	3.40578	up	-1.14769	-0.99563	-1.16897	-1.31423	-0.440781	-0.13196	1.16129	0.0104094	0	-0.331258	0.664036	1.33539	1.63602	1.38804	-0.0947018	0.0528851	-0.870781	1.08691	224912	BC024462	crumbsfamilymember3	Crb3
10446229	3.7529	1.90801	3.7529	up	0.0691004	1.32513	0.586307	0.830296	0.036603	-0.0168557	-0.478927	-0.77975	-1.19038	1.81439	2.10988	2.05064	1.89115	-0.249144	-0.948666	-1.10078	-1.25942	-1.23138	21950	BC138767|BC138770	tumornecrosisfactor(ligand)superfamily,member9	Tnfsf9
10447317	2.43124	1.28169	2.43124	up	-1.42229	-0.310468	-0.285134	-0.707072	-0.868073	-0.353588	1.25792	0.779582	0.824079	-0.314273	-0.0574789	0.252763	0.928104	1.61109	0.864879	0.872852	0.409548	-0.405731	13819	AF045160|BC057870|D89787|U81983	endothelialPASdomainprotein1	Epas1
10447634	7.10045	2.82791	7.10045	up	-0.186822	-0.224663	-0.0736179	0.0178065	0	0.15801	0.168698	-0.218544	-0.0131593	0.360615	1.56413	2.40629	2.98592	0.618644	-0.161763	0.0686822	-0.314038	-0.188454	667055///100216474	BC147830|BC128471	predictedgene9992|tubulintyrosineligase-likefamily,member2	Gm9992|Ttll2
10447904	9.07056	3.18119	9.07056	up	-0.112525	-0.208032	-0.244412	0	0.103207	0.23433	0.212228	-0.111073	0.100688	0.507083	2.20524	3.17808	3.41552	0.82967	-0.0519362	0.272407	-0.365074	-0.400784	381058	BC128471|BC147830	unc-93homologA(C.elegans)	Unc93a
10448967	2.06397	1.04542	2.06397	up	-0.204565	0.138718	0.294684	-0.110034	0	-0.127528	-0.0320158	0.102422	-0.105944	0.85799	0.997447	1.07936	0.917891	-0.244122	-0.123263	0.0626135	0.00115323	-0.129806	20681	BC043704|BC085619	SRY(sexdeterminingregionY)-box8	Sox8
10449000	10.8637	3.44145	10.8637	up	1.13738	2.16388	1.00813	0.0198565	-1.06963	-0.521557	-1.01481	-2.44261	-2.28513	2.35489	2.93192	2.82158	2.91989	1.75951	-2.47271	-2.58318	-1.95854	-0.209609	56047	BC023753|D86370	mesothelin	Msln
10449284	2.01653	1.01187	2.01653	up	1.13789	-0.255274	-0.762074	-1.23003	-1.4346	-0.285511	-0.0554018	0.203115	0.11127	0	-0.0579681	-0.158049	0.726363	0.505467	0.0547619	0.073555	-0.757732	0.794642	19252	BC006967	dualspecificityphosphatase1	Dusp1
10450996	2.73734	1.45277	2.73734	up	-0.267192	0.000394344	0.0528202	-0.0768771	-0.0959005	-0.0532169	-0.0530534	-0.0852137	-0.077559	-0.0292029	0.238954	0.506643	1.39956	0.817987	-0.161221	-0.217772	-0.0394051	2.59292	435529	BC141353|AY255579	adhesionGprotein-coupledreceptorF2	Adgrf2
10451604	2.23874	1.16268	2.23874	up	-0.403686	-0.119095	-0.504842	-0.679815	-0.684614	-0.296934	0.306799	0.0693703	-0.0780287	-0.4788	0.120214	0.467595	0.86575	0.447217	0.0320025	0.11202	-0.109373	0.596285	17240	BC006018|BC010259|BC083058|BC085233|U57820|U57821|U57822	MyoDfamilyinhibitor	Mdfi
10451786	6.76058	2.75715	6.76058	up	-0.563797	-0.475454	-0.501221	-0.255855	-0.303777	0.00355816	0	-0.315853	0.0907011	0.00484657	1.34587	2.42496	2.76071	0.731656	-0.0888104	0.102442	0.167992	-0.579855	211482	BC132103|BC137880	EFhanddomainfamily,memberB	Efhb
10453256	3.26442	1.70683	3.26442	up	-0.283884	-0.166737	-0.38999	-0.225198	-0.159474	-0.106467	0.173641	0.642805	0.296724	0.0720043	0.0968175	0.585047	1.60036	0.603796	0.256633	-0.0243587	-0.0701733	-0.288544	225030	AF454551|AF454552	potassiumvoltage-gatedchannel,subfamilyG,member3	Kcng3
10453939	3.61635	1.85453	3.61635	up	-0.608513	-0.373117	-0.174155	-0.306927	-0.481212	-0.266251	-0.0104456	0.101321	0.0585647	0.250562	1.33719	1.06097	1.58828	0.353401	0.0579605	0	-0.595996	3.42697	16774	X84013	laminin,alpha3	Lama3
10454113	4.96668	2.31228	4.96668	up	-0.173761	4.49918	-0.183206	-0.187821	0	-0.119606	-0.238463	-0.44631	-0.312387	0.546238	1.95384	2.25116	2.19268	0.442486	-0.299396	-0.328008	-0.292039	4.994	13510	BC154410|X74335|AY192158|AY315940|BC137927|AY192159|AY314983	desmoglein1alpha	Dsg1a
10454154	12.0706	3.59343	12.0706	up	-0.0864439	2.02953	0.274033	-0.511245	-0.157581	-0.0140033	-0.266525	-0.233499	-0.266811	1.23015	3.01286	3.63737	3.57943	0.918463	-0.350699	-0.366251	-0.25798	6.92908	13512	BC132058|BC132639	desmoglein3	Dsg3
10454601	2.2013	1.13836	2.2013	up	0.58876	-0.00748467	-0.211447	-0.567834	-0.0723386	-0.316283	0.459943	-0.471935	0	0.0544868	-0.258066	0.0347533	0.822072	2.23696	-0.332457	-0.199536	-1.12462	3.733	53603	AF232937|BC130230	thymicstromallymphopoietin	Tslp
10456545	3.35273	1.74534	3.35273	up	1.12475	0.426698	0.172998	-0.498793	-0.825027	-0.900379	-0.610941	-0.399383	-0.327593	0.157403	0.409321	0.542439	0.844959	0	-0.431545	-0.206213	-0.810136	1.48813	381175	BC046343	coiled-coildomaincontaining68	Ccdc68
10456756	2.76906	1.4694	2.76906	up	-1.19742	0.471353	-0.760846	0.324189	0.443442	0.243735	-0.99012	-1.12772	-1.05491	0.884379	1.27082	1.60805	1.71313	0.0867567	-0.789621	-0.892905	-0.622172	-1.24308	207259	BC018187|BC070424	zincfingerandBTBdomaincontaining7C	Zbtb7c
10457669	2.21905	1.14994	2.21905	up	0	2.29247	-0.275581	-0.524666	-0.458417	-0.153148	-0.528526	-0.479681	-0.566332	0.316437	0.724312	0.624691	0.996793	0.596704	-0.59482	-0.46493	-0.575988	6.53754	13507	Y11169	desmocollin3	Dsc3
10457686	4.30471	2.10591	4.30471	up	-1.9218	0.59778	-0.776137	-0.71639	-0.195919	0.0819397	0	-1.91317	-1.81787	0.0932426	1.48987	1.88286	2.18785	1.34998	-1.83884	-1.67411	-1.55373	3.34405	13506	BC057867|L33779	desmocollin2	Dsc2
10458340	2.00522	1.00376	2.00522	up	0.541253	0.278402	0.105148	-1.01227	-0.863866	-0.517688	-0.577979	-0.426173	-0.45999	0.624793	-0.0090704	0	0.486072	0.270754	-0.464702	-0.628199	-0.395359	0.733091	15200	BC089607|L07264	heparin-bindingEGF-likegrowthfactor	Hbegf
10458534	2.24911	1.16935	2.24911	up	-0.440568	-0.0108283	-0.64898	-0.503763	-0.668999	-0.488218	0.326167	0.618181	0.134294	-0.234593	0	0.212514	0.681134	0.63708	-0.0159106	0.12414	-0.235804	2.59845	75599	BC040402	protocadherin1	Pcdh1
10459620	2.48663	1.31419	2.48663	up	0.886072	0.906549	0.444059	-0.00207043	-0.186303	-0.268839	-0.884073	-0.336414	-0.624493	0.546904	0.725042	0.967626	1.04535	-0.393186	-0.600014	-0.869695	-0.832975	1.24707	80718	AB067775|AB120512|AB232623|AF328893|AY010898|BC018443|BC032928|BC096496	RAB27B,memberRASoncogenefamily	Rab27b
10459633	3.5831	1.84121	3.5831	up	2.44879	0.978455	0.789342	-0.274423	-0.170376	-0.54419	-0.491927	-0.219579	-0.523439	1.92096	0.807594	1.40378	1.29702	-0.492538	-0.431814	-0.772419	-0.0161519	6.61966	75577		dynactinassociatedprotein	Dynap
10460253	3.8678	1.95151	3.8678	up	-1.84947	-0.404711	-1.3117	-1.55309	-1.59315	-0.0745108	0.505239	-0.165236	0.0179224	-1.71851	-0.932631	0	1.877	3.10959	0.0151405	-0.0350533	0.280842	3.08899	73458		aldehydedehydrogenase3family,memberB3	Aldh3b3
10460259	2.2097	1.14385	2.2097	up	-0.323462	-0.101242	-0.114141	-0.644587	-0.221305	0.130883	0.685435	-0.198183	0	-0.522532	-0.365123	0.0770206	1.27473	2.59074	0.00146055	-0.0167971	0.120363	2.49052	621603		aldehydedehydrogenase3family,memberB2	Aldh3b2
10460585	2.04792	1.03416	2.04792	up	1.14329	-0.29296	1.31499	0.234075	0.0959768	-0.461415	-0.284069	-0.669392	-1.07769	1.10475	0.892889	1.01433	0.572747	0	-0.971014	-0.897016	-1.20377	0.509818	14283	BC052917|U34245	fos-likeantigen1	Fosl1
10462575	2.58851	1.37212	2.58851	up	-0.654458	0.353654	-0.580069	-0.348433	-0.357471	0.401799	-0.404574	-0.81038	-0.900167	0.386012	1.12069	1.44888	1.77392	0.324103	-0.871039	-0.738213	-0.651793	3.02813	78753	BC031933	lipase,familymemberM	Lipm
10463138	2.37923	1.25049	2.37923	up	-0.529103	-0.747008	-0.818741	-0.709214	-0.749812	-0.655272	3.51113	5.21021	5.07196	-0.812414	-0.768589	-0.716024	0.595221	2.7125	5.16242	4.9445	5.18563	0.0121965		AF490346|AY561246|BC137768	predictedpseudogene9788[Source:MGISymbol;Acc:MGI:3704496]	Gm9788
10464672	2.01507	1.01083	2.01507	up	0	0.700896	-0.348235	-0.248349	-0.389099	-0.294006	0.318353	-0.914665	-0.701871	0.197019	0.447834	0.5637	0.716821	0.384105	-0.675521	-0.733337	-0.823525	1.75339	245857	AB099289|BC028922	slingshothomolog3(Drosophila)	Ssh3
10465106	4.11593	2.04122	4.11593	up	-0.545797	-0.0600955	-0.422125	-0.3011	0.0904179	0.32961	-0.101397	-0.366261	-0.679759	0.898385	1.99182	2.03338	2.37083	1.41946	-0.571796	-0.314679	-0.369687	3.17847	18426	AF134804|AF134805|BC021411	OVOhomolog-like1(Drosophila)	Ovol1
10465132	3.07867	1.62231	3.07867	up	0.24782	0.060185	0.039012	-0.0656452	0.00901794	-0.635052	-0.045516	-0.270635	-0.227834	0.57215	0.785232	0.891789	0.987254	0.0688582	-0.179008	0	-0.119907	-0.913821	20469	BC054824|D11374	signal-inducedproliferationassociatedgene1	Sipa1
10465314	2.83852	1.50514	2.83852	up	0.576434	0.679437	0.103478	-0.23846	-0.554303	-0.431068	0	-0.0591774	-0.120575	0.626374	0.872412	0.941597	1.07407	-0.0696287	-0.135715	-0.0902329	-0.20794	1.17031	12333	AF021847|AF084459|BC026138|BC050276	calpain1	Capn1
10465587	4.16009	2.05661	4.16009	up	-0.353151	-0.277581	0.0999775	0.00573158	-0.0656671	-0.114084	0.0393014	-0.0901985	-0.0972099	0.309745	1.30511	1.97135	1.94253	0.171336	-0.115036	-0.274507	0.354511	-0.150922	108101	BC025119|BC032204|BC066803	fermitinfamilyhomolog3(Drosophila)	Fermt3
10467258	2.24196	1.16476	2.24196	up	0.960487	0.984467	0.80812	-0.0745087	-0.529201	-0.767051	-0.735742	-1.12253	-1.507	0.897965	0.768023	0.549645	0.397711	-0.533092	-1.43374	-1.76288	-0.917931	0.796392	226101	BC051217|BC150790	myoferlin	Myof
10467420	2.0118	1.00849	2.0118	up	0.478413	-0.503656	0.367763	-0.0632839	-0.254729	-0.979462	-0.862267	0.199622	0.386859	0.496807	0.257777	0.273722	0.0290236	-0.689626	0.228668	0.333694	-0.677904	0.0587263	54132	AF053367|BC004809	PDZandLIMdomain1(elfin)	Pdlim1
10467887	5.45437	2.44741	5.45437	up	-1.65709	-0.601363	0	-0.547627	-0.85552	-1.1439	-0.170848	0.821785	1.08409	0.884348	2.18153	2.32912	1.30352	-0.296598	0.875353	1.16908	1.39197	-1.69277	93721	AB021969|AF326477|BC014692	carboxypeptidaseN,polypeptide1	Cpn1
10468113	2.92088	1.5464	2.92088	up	-0.64005	0.140872	-0.578819	-0.411756	-0.679346	-0.631705	-0.215148	0.310934	0.640027	0.353169	0.615243	0.456707	0.914699	-0.161264	0.486921	0.506463	-0.0303228	-0.727164	80906	AF439339|AF439340|AF439341|AJ278535|AY647241|BC056434|BC132215|BC138496|DQ148496|DQ148497|DQ148498|DQ148505|AB044570	Kvchannel-interactingprotein2	Kcnip2
10468668	2.70389	1.43504	2.70389	up	-0.692402	0.330823	-0.558643	-0.625483	-0.48218	-0.161945	0.459742	-0.675976	-0.442581	0.197447	0.904956	0.879221	1.27309	1.16949	-0.468703	-0.441895	-0.50403	2.08867	226250	BC031515	actinfilamentassociatedprotein1-like2	Afap1l2
10468762	2.61194	1.38512	2.61194	up	-0.150231	-0.410036	0.518866	0.365027	0.222859	0.014806	-0.478836	-0.6756	-0.741142	0.997379	1.70874	1.40145	1.39993	-0.497705	-0.681047	-1.03087	-0.429944	2.42641	71653	BC030338|EF055486	shootin1	Shtn1
10469167	2.7136	1.44021	2.7136	up	-0.279602	-0.784914	-0.363641	-0.555987	-0.885696	-1.25283	0.328327	1.37812	1.09175	0.0543356	0.210052	0.257014	0.187374	0	1.00194	0.805804	2.06058	-0.691167	353282	AY217748|BC115510|BC115511|BC139354|BC145610	Scm-likewithfourmbtdomains2	Sfmbt2
10469828	2.54916	1.35002	2.54916	up	-0.501412	-0.154829	-0.197268	-0.431909	-0.573921	-0.420835	0.340452	-0.074461	-0.0482245	0.144954	0.170437	0.348319	0.929185	0.565962	-0.0221477	0.0150046	0.0173903	0.654008	215632	BC068231	pleckstrinandSec7domaincontaining4	Psd4
10469951	2.90212	1.53711	2.90212	up	-1.24244	-0.499139	-1.0481	-0.301475	0.395989	0.0937619	0	0.0617857	-0.13564	0.106342	1.10519	1.6116	1.63087	0.573019	-0.186859	-0.0893955	-0.180446	1.88134	68846	BC030073	ringfingerprotein208	Rnf208
10469984	3.03547	1.60192	3.03547	up	-0.183054	0.680027	0.15049	-0.020009	-0.164184	-0.104675	0.134664	-0.176147	-0.410197	0.00511694	0.435156	0.571047	1.49725	-0.0114717	-0.240355	-0.484894	-0.0635161	1.43321	227618	BC004853|BC024531|BC024539	leucinerichrepeatcontaining26	Lrrc26
10470101	2.77014	1.46996	2.77014	up	-0.256667	0.679236	0.00609446	-0.128944	0	-0.0357437	-0.0232849	-0.251795	-0.478707	0.124167	1.0916	1.21739	1.43421	0.781627	-0.4257	-0.254164	-0.400953	3.1509	69454	BC060967	chlorideintracellularchannel3	Clic3
10471424	2.04755	1.0339	2.04755	up	-1.02094	0.0943103	-0.469645	-0.241105	-0.19266	0.178913	0.317789	-0.613184	-0.58602	0.384974	0.600677	0.725854	1.21281	0.405529	-0.670496	-0.652344	-0.58446	0.47721	98952	AK131145|BC023752|BC031157	familywithsequencesimilarity102,memberA	Fam102a
10471486	2.39954	1.26275	2.39954	up	-0.302369	0.000832081	-0.00723648	-0.579332	-0.57086	-0.589773	0.110872	0.158196	0.183514	0.553856	0.499591	0.504993	0.672982	0	0.165618	0.279982	-0.0903721	-2.87876	13805	AY679531|BC029080	endoglin	Eng
10471505	2.09988	1.07031	2.09988	up	-0.35289	-0.202232	-0.366994	-0.172624	-0.514891	-0.516402	0.448098	0.787179	0.937185	-0.0610743	0.307427	0.403215	0.553903	0.149616	0.787552	0.867228	0.100418	-0.7316	27387	AB030442|AB043953|AF168364|BC113203	SH2domaincontaining3C	Sh2d3c
10471525	2.57964	1.36717	2.57964	up	0.144698	0.600739	0.761865	0	-0.285395	-0.533112	-0.662641	-1.20116	-1.18328	1.23154	0.754325	0.797744	0.83406	-0.209142	-1.32238	-1.46884	-1.25553	0.631541	329384	BC098218	peptidyl-tRNAhydrolase1homolog(S.cerevisiae)	Ptrh1
10471535	2.07605	1.05384	2.07605	up	0.0869627	0.385828	0.203687	-0.53695	-0.615448	-0.396956	-0.583481	-1.12214	-1.31122	0.698534	0.611996	0.515732	0.656888	-0.0729074	-1.28188	-1.33082	-1.1806	1.6153	227737	BC027843	familywithsequencesimilarity129,memberB	Fam129b
10471721	9.73253	3.28282	9.73253	up	1.43287	2.95166	0.0759335	-0.972166	-0.749229	-0.90105	0.205263	-0.443372	-0.727253	1.38092	1.99774	2.12618	2.38177	0.129906	-0.775507	-0.762427	-0.703231	-1.4254	19224	AY547265|BC005573|BC023322|CT010314|M34141	prostaglandin-endoperoxidesynthase1	Ptgs1
10472820	3.02222	1.59561	3.02222	up	-0.490512	-0.140018	-0.568411	-1.30266	-1.10111	-1.16638	-0.84055	0.044754	0.239649	0.153224	0.272124	0.385958	0.429222	-0.533168	0	0.0952625	-0.00824356	1.08193	16403	BC058095	integrinalpha6	Itga6
10473384	2.10827	1.07606	2.10827	up	0	1.04897	-0.341525	-0.529342	-0.322212	-0.204994	0.693247	-0.226535	-0.163355	0.00414276	-0.109848	0.28467	0.871067	0.449385	-0.254778	-0.204215	-0.362877	1.00798	58207	AF188622|BC089603	solutecarrierfamily43,member3	Slc43a3
10474096	3.07927	1.62259	3.07927	up	1.24944	1.39412	1.21023	0.200505	0	-0.426918	-0.631886	0.286396	-0.0386033	1.95588	1.58387	1.2484	1.19567	-0.76875	-0.00353193	-0.168824	-0.21577	-1.264	241568	BC094588	leucinerichrepeatcontaining4C	Lrrc4c
10474171	3.43267	1.77933	3.43267	up	-0.00504589	-0.0175745	-0.167722	-0.176814	0	0.744528	0.51768	-0.166497	-0.0590491	-0.158271	0.221797	1.01582	2.52386	3.03729	-0.299186	-0.270853	-0.205978	1.00949	13711	AF049702|BC012424|BC021629	E74-likefactor5	Elf5
10474919	2.65479	1.4086	2.65479	up	0.0825048	0.0978451	0.377484	-0.220374	-0.26515	-0.427363	-0.305213	-0.661045	-0.740537	1.2635	1.04218	0.543872	0.981234	0	-0.78264	-0.812518	-0.513932	1.53704	623781		predictedgene14137	Gm14137
10475019	3.24937	1.70016	3.24937	up	-0.495157	-0.302414	-0.168927	-0.160377	-0.375608	-0.519446	0.0206876	0.011601	0	0.96795	0.858674	1.06376	1.18071	-0.137952	0.00962305	0.0161529	0.344811	-0.42717	228550	BC027291	inositol1,4,5-trisphosphate3-kinaseA	Itpka
10475247	2.07942	1.05618	2.07942	up	0.39472	0.557511	0.985798	0.252572	-0.0407467	-0.479175	-1.79112	-0.948105	-1.29125	1.29432	1.08452	1.14847	0.577007	-0.838486	-1.03911	-1.19317	-0.839839	0.021266	96957	BC049167|BC070410	transmembraneprotein62	Tmem62
10475517	9.46705	3.24292	9.46705	up	-1.32967	0.195577	-1.37843	-1.33556	-1.51566	-1.5729	0.206744	0.0150785	0.168297	0	-0.365072	0.480503	1.67001	2.07719	0.0293555	0.229377	-1.42948	-0.341144	433470///387165	BC049633	expressedsequenceAA467197|microRNA147	AA467197|Mir147
10475532	3.10935	1.63661	3.10935	up	1.23097	1.55809	0.110358	-0.652284	-1.00444	-1.50766	-0.184063	-1.15146	-1.07082	0.807891	0.425353	0.171043	0.128952	0	-1.17176	-1.35451	-1.92285	1.49367	59010	AF174535|BC011153	sulfidequinonereductase-like(yeast)	Sqrdl
10476042	5.88556	2.55718	5.88556	up	-1.17227	-1.33863	0	1.33818	2.21813	1.32215	-0.341847	-0.827499	-0.925028	1.62876	2.9687	3.84706	3.87933	0.0779023	-0.819642	-0.63936	0.0008111	-0.900662	21818	BC129890|BC129891|L10385	transglutaminase3,Epolypeptide	Tgm3
10476237	4.76448	2.25232	4.76448	up	0.116976	0.851584	-0.026865	0.0271106	0	-0.452361	0.323444	-0.971553	-1.0259	0.92171	0.934832	1.3169	1.79996	0.561003	-0.917404	-0.886787	-0.910112	-0.973351	72630	AY196790|BC011103	heatshockprotein12B	Hspa12b
10476395	3.10981	1.63683	3.10981	up	0.701302	1.46546	0	-0.439742	-0.140723	-0.485197	2.01169	-1.08086	-0.996784	0.768704	0.469239	1.12082	1.15163	1.82355	-1.18441	-0.895108	-1.04	-0.462611	12156	BC100344	bonemorphogeneticprotein2	Bmp2
10477022	4.68115	2.22686	4.68115	up	-0.284109	-0.0602775	0.407035	-0.000156403	-0.0246997	0.0746953	0.129214	-0.364534	-0.509713	1.05695	1.94525	1.88912	2.30156	0.37832	-0.504048	-0.219924	-0.103083	0.604094	228765	BC005556	syndecanbindingprotein(syntenin)2	Sdcbp2
10477052	3.39125	1.76182	3.39125	up	-1.42028	-0.278479	-0.857316	-0.239423	-0.0314875	0.0186174	-0.103886	-0.690416	-0.656207	0.333786	0.976638	1.30248	1.78043	0.59134	-0.645355	-0.440914	0.0871573	0.990965	69698	BC016127	solutecarrierproteinfamily52,member3	Slc52a3
10477169	2.40459	1.26579	2.40459	up	0.634816	0.0348206	0.839459	-0.360464	0	-0.0307612	0.40198	-1.13283	-1.19786	1.79397	1.03312	1.16874	1.23503	1.19167	-1.35687	-1.38659	-0.636076	-1.59893	15901	BC025073|CT010243|U43884	inhibitorofDNAbinding1	Id1
10477250	4.60705	2.20384	4.60705	up	-1.30409	0.108316	0.0120878	0.173783	0	-0.856154	-0.993061	-0.584341	-0.40147	2.32957	2.07179	1.87701	1.34769	-0.699422	-0.655567	-0.457018	2.09248	-1.7628	15162	BC010478|X57684	hemopoieticcellkinase	Hck
10478048	2.82578	1.49865	2.82578	up	-0.0404172	2.5087	0	0.0269189	-0.216729	0.214119	1.98492	-0.444319	-0.247705	-0.285081	0.129027	0.430876	1.71277	2.03784	-0.154408	-0.222716	-0.329311	-0.554282	16803	AJ010736|BC004795	lipopolysaccharidebindingprotein	Lbp
10478692	2.73973	1.45403	2.73973	up	0.969743	1.77629	0.102142	-0.179443	-0.133815	-0.363418	0	-0.613963	-0.571547	1.00775	0.869717	1.18776	1.09062	0.146615	-0.729871	-0.934443	-1.02661	-1.64386	170441	AY029579|BC137917|BC137920	solutecarrierfamily2(facilitatedglucosetransporter),member10	Slc2a10
10478698	3.0675	1.61706	3.0675	up	0	0.016336	-0.00360584	-0.0122542	0.602356	0.478928	1.04838	-0.929608	-0.71101	0.396151	1.26418	1.70616	2.09599	1.35428	-0.577794	-0.7895	-0.686312	-0.486389	14049	AY212511|AY212512|BC003755|U71208|U81603	eyesabsent2homolog(Drosophila)	Eya2
10479463	2.61234	1.38535	2.61234	up	-1.38703	0.00640678	-1.23331	-1.3307	-1.18869	-0.725042	0.936393	-0.0156965	0.265914	-0.988305	-0.225023	0.196409	0.660303	0.911971	0.275617	0	0.0339701	0.0221574	228993		solutecarrierfamily17,member9	Slc17a9
10479483	6.42242	2.68312	6.42242	up	-0.339934	-0.0368423	-0.0668688	6.53267e-05	0.158392	-0.11314	0.120472	-0.269066	-0.176249	1.70532	2.99471	2.95814	2.56998	0.51789	-0.124578	-0.265468	0.104237	-0.152565	329581		baculoviralIAPrepeat-containing7(livin)	Birc7
10479833	2.35699	1.23695	2.35699	up	-0.0192785	0.390358	0	-0.400257	-0.805514	-1.05617	-0.193614	-0.0441051	0.219796	0.68755	0.293018	0.0790524	0.180775	-0.417257	0.126278	0.172613	-0.34321	0.606457	71648	AY071834|BC061185	optineurin	Optn
10480121	2.29161	1.19636	2.29161	up	-0.0162811	0.0403528	0.711187	0.0378523	-0.100582	-0.386349	-1.46295	0	-0.000637054	0.875924	0.618043	0.6889	0.810013	-0.425392	-0.204212	-0.125808	-0.0530047	2.01264	66960	BC027202	familywithsequencesimilarity188,memberA	Fam188a
10481164	3.19895	1.6776	3.19895	up	0.00081253	-0.11809	0.225143	0.342677	0.37785	0.267465	-0.581505	-0.521512	-0.728524	1.30533	1.48176	1.80622	1.94506	0.338338	-0.571881	-0.751872	-0.209042	-0.842664	227659	BC058210|BC141168	solutecarrierfamily2(facilitatedglucosetransporter),member6	Slc2a6
10485213	2.31107	1.20856	2.31107	up	0.0630961	1.61574	-0.778765	-0.791412	-0.916638	-1.20814	0.633242	-1.80789	-2.17583	0.207267	0.151702	0.102259	0.000427246	0.43284	-2.23009	-2.18076	-2.14675	0.0766664	12521	BC132559|BC132565|D14883	CD82antigen	Cd82
10485445	5.19005	2.37575	5.19005	up	-2.04829	-1.90195	-1.31217	0	0.64447	0.523628	-1.44364	-2.57103	-2.23526	0.557449	1.71773	2.75897	2.89938	0.413135	-2.1141	-2.4261	-2.08543	2.22674	13661	AF035527|BC005520|BC006789|BC012652	etshomologousfactor	Ehf
10486403	2.27769	1.18757	2.27769	up	-0.298119	-0.06341	-0.119621	-0.395308	-0.33924	-0.291809	0.466303	-0.467967	-0.401684	0.00858402	0.477953	0.503804	0.89576	0.198935	-0.497905	-0.502017	0.366228	0.315455	329502	AB195277|BC137899	phospholipaseA2,groupIVE	Pla2g4e
10487405	3.35453	1.74611	3.35453	up	-0.287956	-0.185976	0.050952	-0.194891	-0.0968189	0.624738	0.513233	-0.113325	-0.118781	-0.138098	-0.111383	0.755432	2.37085	2.44627	0.0118151	-0.0624514	-0.0975211	0.591089	192212	AF269062|BC039212	prominin2	Prom2
10487441	11.6534	3.54268	11.6534	up	-1.32184	1.66436	-1.08756	-0.360751	-0.0268974	0.117728	-0.575789	-1.49752	-1.93548	1.97361	2.68587	3.27462	3.6604	2.55464	-1.54343	-1.67713	-0.948566	2.36597	17153	BC006826	myelinandlymphocyteprotein,Tcelldifferentiationprotein	Mal
10487447	13.6803	3.77402	13.6803	up	-0.640162	3.40717	-0.0887594	-0.13481	-0.31709	0.0977941	-0.513354	-0.910765	-0.716276	3.84903	4.25099	4.08531	3.87182	1.85304	-1.00585	-0.99125	-0.361889	3.81098	228576	BC012256	mal,Tcelldifferentiationprotein-like	Mall
10487722	2.9747	1.57274	2.9747	up	-0.726144	-0.929173	0.645061	0.626247	0.601401	0.429183	-0.302819	-0.199536	-0.124633	1.28014	1.72335	1.96526	2.00193	-0.0373964	-0.194292	-0.0677299	-0.746648	1.58356	269356	BC111884	solutecarrierfamily4,sodiumbicarbonatetransporter-like,member11	Slc4a11
10489204	5.19031	2.37582	5.19031	up	-1.74888	0.173333	-0.942868	0.441005	0.534246	-0.436525	0	-2.66749	-2.56869	1.58466	1.60264	1.72085	1.93929	0.927579	-2.65524	-2.43294	-2.35392	-3.17349	21817	AF076928|AF114266|BC016492|M55154	transglutaminase2,Cpolypeptide	Tgm2
10489429	2.69509	1.43033	2.69509	up	0	0.0734305	0.0156679	0.04528	-0.123569	-0.128881	-0.0853596	-0.312997	-0.529311	-0.291596	0.401647	0.676849	1.30145	0.580289	-0.402546	-0.402814	-0.234222	0.645809	209232	AY669505|BC019734	WAPfour-disulfidecoredomain5	Wfdc5
10490845	2.61707	1.38795	2.61707	up	-1.27254	0.0503788	-1.26205	-1.26154	-1.02295	-1.00961	0.375167	-0.0824156	0	0.0985317	0.149673	0.0874948	0.378341	0.507988	-0.0449352	-0.0391045	0.00289011	1.32432	66371	BC006951|BC115983|BC117538	chargedmultivesicularbodyprotein4C	Chmp4c
10491106	2.38858	1.25615	2.38858	up	0.592641	1.03617	0.0527329	0	-0.41527	-0.441669	-0.416242	-0.215703	-0.188483	0.424156	0.68896	0.828647	0.814485	-0.0319209	-0.294354	-0.364532	-0.688631	1.30759	18805	BC068144|U87868	phospholipaseD1	Pld1
10491952	2.12044	1.08436	2.12044	up	0.0446367	-0.0401013	-0.0797067	0.215714	-0.249706	-0.26613	0.824893	-0.544853	-0.568458	0.378167	1.14122	0.934994	0.818235	0.824624	-0.581922	-0.427659	-0.679464	1.02554	211666	BC132234|BC132260|BC028535	microsomalglutathioneS-transferase2	Mgst2
10492113	2.25024	1.17008	2.25024	up	-0.151266	-0.0563829	0.0178165	0	-0.0469527	-0.0981176	0	-0.23718	-0.0746846	0.0298057	0.251648	0.538436	1.07196	0.0836077	-0.315798	-0.233187	-0.154567	0.157532	320604	BC089522	coiled-coildomaincontaining169	Ccdc169
10492300	2.93518	1.55345	2.93518	up	-0.360477	-0.229333	1.15169	0.628647	0.231853	0.00793791	0.0263634	0	0.049068	1.78744	1.86384	2.0489	1.56138	-0.283888	-0.0298576	-0.0911126	-0.167001	-0.114932	67758	BC019999|BC054823	arylacetamidedeacetylase(esterase)	Aadac
10492815	2.62958	1.39483	2.62958	up	0.956999	2.13011	0	-0.295629	-0.17892	-0.316322	-0.0719228	-0.071887	-0.301273	1.24881	0.753678	1.15468	1.07851	0.0441222	-0.100318	-0.117792	-0.332695	3.233	320782	BC096432|BC113174|BC113175	transmembraneprotein154	Tmem154
10492864	2.07837	1.05545	2.07837	up	0	0.53218	-0.701977	-0.570025	-0.487216	-0.55807	0.00576973	-0.729094	-0.549859	0.167731	0.342108	0.394753	0.497381	0.0619068	-0.61098	-0.503828	-0.183136	0.303687	27059	BC012633|BC031117|D89677	SH3domainproteinD19	Sh3d19
10492964	2.02906	1.02081	2.02906	up	0.0212297	0.0530424	0.19584	0.151841	0	-0.166297	0.0193591	-0.176342	-0.357312	0.234718	0.519004	0.51205	0.854515	-0.171898	-0.0869751	-0.239517	-0.107163	-0.185436	11801	AF011428|AF018268|AF018269|BC006799|BC094459	CD5antigen-like	Cd5l
10493108	2.04498	1.03209	2.04498	up	-0.0550585	0.944303	0.121598	0.449428	0.000278473	0.0939527	-2.27656	-1.64467	-1.83696	1.33009	1.59208	1.30767	1.12604	-0.7229	-1.77751	-1.8496	-2.91015	-0.686311	12904	BC018397|M35523	cellularretinoicacidbindingproteinII	Crabp2
10493548	2.36417	1.24133	2.36417	up	-0.00450039	-0.704759	-0.132259	0.0578537	-0.184267	-0.32033	-0.155059	-0.120934	0	0.391235	0.697893	0.815897	0.921003	0.299734	-0.131887	0.0429964	-0.0863023	1.03361	68603	BC028659	phosphomevalonatekinase	Pmvk
10493604	2.3519	1.23383	2.3519	up	-0.517363	-0.786834	0.507272	0.375606	-0.107892	-0.54285	-0.372262	0.00620747	0	0.833459	0.885973	0.654083	0.690978	-0.612304	-0.0663376	0.0894847	0.301791	-0.192379	214547	BC109362|BC109363	srchomology2domain-containingtransformingproteinE	She
10493794	6.102	2.60928	6.102	up	-0.146709	0.785971	0	-0.443338	-0.264661	0.320684	-0.00427008	-0.217137	-0.5616	0.221024	1.37065	1.93102	2.92997	2.14284	-0.46852	-0.279179	-0.283432	6.05643	66166	BC025607	S100calciumbindingproteinA14	S100a14
10493798	3.1434	1.65233	3.1434	up	-1.96201	0.37513	-1.20013	0	0.560288	-0.223258	-1.58186	-2.22059	-2.62028	1.11514	1.35017	1.36847	1.42907	0.0857925	-2.54759	-2.6868	-2.42193	1.77131	67860	AY221962|BC020031	S100calciumbindingproteinA16	S100a16
10493803	3.63094	1.86034	3.63094	up	0	-0.656697	1.11118	0.754096	0.57545	0.530105	-0.607207	-0.719499	-1.09725	1.61513	1.79995	1.86737	2.39045	1.57428	-0.899411	-0.867014	-1.11388	-0.338048	20197	AF004941|AF087470|BC099893|BC100690|BC100696|BC100697	S100calciumbindingproteinA3	S100a3
10493812	3.00027	1.58509	3.00027	up	2.294	1.51697	1.614	0.625691	0	-0.841293	-0.132813	-0.439502	-1.16827	2.10099	1.76013	1.18595	0.7438	-0.0797119	-0.833771	-1.13581	-1.13267	-2.81052	20198	BC051214|BC094635|D00208|Z36947	S100calciumbindingproteinA4	S100a4
10493850	8.02317	3.00417	8.02317	up	-0.94345	-0.0798922	-0.546677	-1.38352	-1.05764	-0.319057	2.41562	0.0858259	-0.600974	1.22426	0	1.19	2.68512	3.23735	-0.339278	-1.05758	-0.173654	4.31197	20755///100303744	AY158986|BC010818|BC051122|BC099393|AY158987|AY298855|BC132518	smallproline-richprotein2A1|smallproline-richprotein2A2	Sprr2a1|Sprr2a2
10493856	6.17256	2.62587	6.17256	up	-0.367386	0.236432	-0.406616	-0.669779	-0.526427	-0.126676	2.67455	0.189395	-0.504884	1.16476	0	1.15249	2.49919	3.16023	-0.298756	-0.876428	-0.0502398	4.78747	100042514	BC051122|BC099393|AY158986	smallproline-richprotein2A3	Sprr2a3
10493858	6.17256	2.62587	6.17256	up	-0.367386	0.236432	-0.406616	-0.669779	-0.526427	-0.126676	2.67455	0.189395	-0.504884	1.16476	0	1.15249	2.49919	3.16023	-0.298756	-0.876428	-0.0502398	4.78747	100042514	BC051122|BC099393|AY158986	smallproline-richprotein2A3	Sprr2a3
10493860	5.13823	2.36127	5.13823	up	-0.327569	-0.260629	0.105119	-0.483971	-0.169601	0.19447	0	-0.24	-0.662228	1.815	0.997011	1.47935	2.55574	2.88044	-0.214494	-0.462461	-0.201162	0.0577438	20756	AY158987|BC132518|AY298855	smallproline-richprotein2B	Sprr2b
10494016	3.11282	1.63822	3.11282	up	-0.882085	-0.80035	-0.645948	2.86359	3.11235	1.67508	-0.0463829	-0.464121	0	0.738096	2.07822	2.96358	3.31331	2.07138	-0.137774	-0.0945535	-0.908157	-0.159576	66198	BC046437	thioesterasesuperfamilymember5	Them5
10494761	3.60845	1.85138	3.60845	up	-1.1047	0.234111	0.0160599	0.590285	0.337086	0.307635	-1.45935	-2.10448	-2.2542	1.72945	2.00846	2.08014	2.15902	0	-2.0647	-2.16082	-2.28787	-2.15006	242122	AY280973|AY322147|AY346099|BC032925	V-setdomaincontainingTcellactivationinhibitor1	Vtcn1
10494978	2.66441	1.41381	2.66441	up	0.820839	0.999237	0.628311	-0.316186	-0.248896	-0.257716	-0.504536	-0.505848	-0.42925	1.8247	1.18589	1.27319	1.1561	-0.427989	-0.460625	-0.487968	-0.0427759	0.425785	19260	BC055377|M90388	proteintyrosinephosphatase,non-receptortype22(lymphoid)	Ptpn22
10495042	2.91722	1.5446	2.91722	up	-1.30468	1.43989	-1.14146	-1.42062	-1.41253	-1.21201	0.0549707	-0.264165	0	0.581101	0.506134	0.243605	0.332586	-0.210292	-0.153492	0.238942	0.0501838	-0.536085	71887	AY184802|BC117498|BC121788	proteinphosphatase1J	Ppm1j
10495054	2.0859	1.06067	2.0859	up	0.985421	1.08263	0.304036	-0.316045	-0.47652	-0.648569	0	-0.157613	-0.308964	0.609915	0.573246	0.417676	0.412098	0.0324907	-0.457092	-0.19775	-0.774939	-0.225193	11853	BC004627	rashomologgenefamily,memberC	Rhoc
10495781	2.30234	1.2031	2.30234	up	0.169281	-0.499894	-0.732063	-1.32182	-1.64369	-1.39129	0.447041	0.4543	0.545743	-0.106433	-0.272764	-0.406841	-0.188184	0.471524	0.366037	0.730028	0.313393	2.87204	29815	AF179566|BC023930	breastcanceranti-estrogenresistance3	Bcar3
10496324	2.26082	1.17685	2.26082	up	0	0.0492933	-0.0482163	-0.455968	-0.32251	0.0501575	2.2488	-0.263174	-0.609034	0.643495	0.0547256	0.455606	1.227	2.41478	-0.370129	-0.639759	-0.576882	2.73904	67547	BC006731	solutecarrierfamily39(metaliontransporter),member8	Slc39a8
10496771	2.24751	1.16833	2.24751	up	-0.172276	-0.000737429	0.338424	0.135051	0.109586	-0.0301132	0.190197	-0.241951	-0.188863	1.70316	1.03904	1.44227	1.13821	0.0389681	-0.29072	-0.201835	-0.0583408	-0.214351	68279	AF503575|AY083532|BC029847	mucolipin2	Mcoln2
10497590	2.13269	1.09267	2.13269	up	1.71937	1.67369	0.638424	0.437839	0	-0.351399	-1.06145	-0.936595	-1.31478	1.06129	1.05958	0.881409	0.741273	-0.435278	-1.18527	-1.47867	-1.37937	-1.91745	14013	BC139762|JQ665270	MDS1andEVI1complexlocus	Mecom
10499348	4.40051	2.13767	4.40051	up	-0.753921	-0.0367916	-0.567076	-0.657985	-0.25253	0.0798004	0	-0.107708	-0.222658	1.31387	2.02397	2.24166	2.21747	0.668575	-0.0334883	-0.0842276	0.0925379	1.5073	71913	BC003309	transmembraneprotein79	Tmem79
10499412	3.22293	1.68837	3.22293	up	-2.47402	-2.18226	-2.4957	-2.59823	-2.05442	-0.343359	1.00692	0.236891	0	-2.45112	-1.32396	0.286509	1.34501	1.79639	0.0136557	0.306825	-0.53683	3.60744	53868	AB232620|AF119675|BC006624	RAB25,memberRASoncogenefamily	Rab25
10499655	2.05383	1.03832	2.05383	up	0.303643	0.459767	0.831402	0.0946922	-0.183133	-0.15506	-0.636147	-0.936073	-1.23238	1.01926	0.689759	0.748672	0.883257	-0.251346	-1.05237	-0.990865	-0.807849	0.228333	16194	X51976	interleukin6receptor,alpha	Il6ra
10499854	2.17774	1.12283	2.17774	up	1.22674	1.29584	0.570792	0	-0.2115	-0.277996	1.16154	-0.441242	-0.392607	1.55466	0.955144	0.820243	0.844837	0.876347	-0.416006	-0.379212	-1.12147	-0.698684	20193	AF087687|BC005590	S100calciumbindingproteinA1	S100a1
10499891	6.53936	2.70915	6.53936	up	0	0.901132	0.864088	-0.00744295	-0.227602	-0.186484	-0.116759	-0.446706	-0.581029	3.21398	3.0859	3.0277	2.52267	1.63568	-0.483159	-0.574778	-0.483207	6.0954	20754	BC119288|BC119290	smallproline-richprotein1B	Sprr1b
10499896	6.31009	2.65766	6.31009	up	-0.222205	2.60672	0.561234	0.0625105	-0.137584	-0.107225	-0.0950317	-0.320518	-0.448879	3.60121	3.17574	3.105	2.55044	-0.228651	-0.382858	-0.443097	-0.226173	0.847823	20766	BC125629	smallproline-richprotein3	Sprr3
10499899	10.2189	3.35317	10.2189	up	0.0498581	1.87324	0	-1.88136	-1.73343	-1.35436	-1.50589	-1.62689	-2.07989	1.28317	1.38299	1.57637	1.99881	1.4568	-2.018	-2.25076	-2.52255	3.59216	20753	BC027534	smallproline-richprotein1A	Sprr1a
10499952	3.47079	1.79527	3.47079	up	1.35056	2.10487	0.698051	-0.85297	-0.862149	-0.493367	0	-0.28696	-0.628297	0.554359	-0.199507	0.733135	1.3019	2.44339	-0.733788	-0.873002	-0.211521	5.65888	74175	BC060280	cysteine-richC-terminal1	Crct1
10500011	5.22914	2.38657	5.22914	up	-1.00623	1.27444	-0.629719	-0.806845	-0.737294	-0.433555	0.844297	-1.31178	-0.824554	0.982132	1.1611	1.59755	1.95302	1.38472	-1.33381	-1.04629	-1.98406	2.19271	22156	AF047704|BC019213	tuftelin1	Tuft1
10500204	2.45311	1.29461	2.45311	up	0.660226	1.04234	0.220208	-0.360485	-0.730476	-1.2163	0	-0.368166	-0.80609	0.595277	0.518903	0.321258	0.0783129	-0.225226	-0.686114	-0.789959	-1.32748	0.577397	13601	BC138693|BC145381|L33416	extracellularmatrixprotein1	Ecm1
10501734	3.95086	1.98217	3.95086	up	0.192823	0.561226	-0.242463	0	0.121523	-0.0371604	-0.209455	-0.842844	-0.78348	-0.138828	0.706043	1.66576	1.94501	-0.18364	-0.84221	-0.722406	-0.557445	2.9327	114301	AF263246|AL391036|AL391037|BC010193	palmdelphin	Palmd
10502156	3.17012	1.66454	3.17012	up	1.46457	1.29208	1.11318	0.314757	-0.529736	-1.02795	-0.310109	-1.55893	-1.70783	1.73259	1.3652	0.771381	0.636591	-0.232775	-1.76778	-1.81737	-2.26983	0.0198245	66815	BC049571	coiled-coildomaincontaining109B	Ccdc109b
10502863	2.34634	1.23041	2.34634	up	1.36965	1.23027	0	0.389671	-0.032784	-0.281992	0.142356	-0.859719	-0.880698	0.660431	0.764912	0.782031	0.948418	-0.0855126	-0.780067	-0.962775	-1.30391	-1.43694	229949	AB060081	adenylatekinase5	Ak5
10503508	3.10236	1.63337	3.10236	up	-0.143831	0.439636	0.25423	0.189183	-0.0915842	-0.332517	-2.25431	-0.877478	-1.04664	0.680808	1.44164	1.52173	1.30085	-1.1185	-0.980679	-0.9455	-1.26755	0.642097	14590	AF051102|BC009809|BC150898|AF051103	gamma-glutamylhydrolase	Ggh
10503523	3.10236	1.63337	3.10236	up	-0.143831	0.439636	0.25423	0.189183	-0.0915842	-0.332517	-2.25431	-0.877478	-1.04664	0.680808	1.44164	1.52173	1.30085	-1.1185	-0.980679	-0.9455	-1.26755	0.642097	14590	AF051102|BC009809|BC150898|AF051103	gamma-glutamylhydrolase	Ggh
10504349	2.41627	1.27278	2.41627	up	0.301479	1.10057	0.50701	0	0.0827704	-0.171414	-0.96421	-1.18624	-1.56705	1.09189	0.985349	1.08569	1.10137	-0.391684	-1.51374	-1.70897	-1.38399	-0.21014	12913	BC002094	cAMPresponsiveelementbindingprotein3	Creb3
10505299	2.86781	1.51995	2.86781	up	-1.76296	-1.75446	-1.31646	-1.12705	-0.34601	-0.146008	-0.117647	0.125978	0.120395	-0.144414	0.562451	1.16149	1.37394	0	0.0297441	0.0763569	-0.383382	0.279529	192120	BC003992|BC139079|BC139080|BC145535	B-boxandSPRYdomaincontaining	Bspry
10507099	3.04669	1.60724	3.04669	up	0.0626278	0.00162363	0.0450859	0.178805	0.35267	-0.48554	0.141171	-1.03428	-1.5654	0.881125	0.635614	1.12032	1.1217	-0.0107775	-1.22346	-1.15963	-1.44805	-0.183599	666048		TraBdomaincontaining2B	Trabd2b
10507101	3.67399	1.87735	3.67399	up	-0.116398	-0.0551119	0.0751724	-0.0733499	0.292702	-0.252021	0.282191	-1.21991	-1.10485	0.817996	1.23192	1.73101	1.62533	0.165185	-0.963572	-1.1328	-1.14521	0.0438423	666048		TraBdomaincontaining2B	Trabd2b
10507137	2.04921	1.03507	2.04921	up	-0.311118	0.534203	-0.227116	-0.631828	-0.241979	0.0785518	0.559955	-0.257816	-0.413714	-0.0880866	0.304559	0.62612	1.11362	2.10799	-0.44278	-0.383983	-0.239304	3.10135	67182	BC013542	PDZK1interactingprotein1	Pdzk1ip1
10507826	2.16353	1.11338	2.16353	up	-0.422481	-0.230912	0	-0.0359883	-0.202512	-0.199073	0.036181	0.136146	-0.0608392	-0.101811	0.0641894	0.209742	0.914311	0.011641	0.123497	0.13949	0.117485	-0.215241	170638	AB079893|BC138631|BC138632	hippocalcin-like4	Hpcal4
10507833	2.805	1.488	2.805	up	-0.139478	-0.0153904	0.152021	-0.0249128	0	-0.147212	0.0206475	-0.190046	-0.248006	0.188618	0.245098	0.596556	1.34079	0.0820904	-0.148143	-0.194601	-0.226835	0.161287	230718	BC147308|BC147309|BC147730|BC147733	5-nucleotidase,cytosolicIA	Nt5c1a
10508907	2.13515	1.09433	2.13515	up	-0.979231	-0.598564	-0.656656	-0.818558	-0.94169	-0.648596	1.59129	2.60223	2.14202	-0.724173	0	0.638035	0.445738	1.47076	2.17736	2.03403	2.16487	-0.8243		AF285579
10509053	2.21011	1.14412	2.21011	up	-0.211023	-0.0936067	-0.405808	-0.311882	-0.128205	-0.0271134	0.462702	-0.118055	-0.0664663	-0.31885	0.323658	0.760154	1.11701	0.463247	-0.0228419	-0.0313468	0.413365	1.5886	242700	AY184376|BC057856	interferonlambdareceptor1	Ifnlr1
10509777	2.34885	1.23196	2.34885	up	0.404879	0.396825	0.0131006	-0.479274	-0.708263	-0.511661	-0.280036	-0.452769	-0.379221	0.616044	0.928239	0.657806	0.720295	0	-0.499497	-0.500885	-0.463875	2.28409	212632	BC027170	intermediatefilamentfamilyorphan2	Iffo2
10509838	3.0998	1.63217	3.0998	up	-0.422303	-0.531006	-0.407278	-0.341978	-0.589358	-0.321641	0	0.127145	0.721628	-0.226289	0.499267	0.694064	1.31053	0.142713	0.330955	0.741434	0.334011	-0.624052	18600	BC040350|BC049947|D16580	peptidylargininedeiminase,typeII	Padi2
10510260	5.12688	2.35808	5.12688	up	-2.07575	-0.520315	0.369644	-0.16984	0.484174	0.213191	0	-2.35231	-2.25035	1.48864	2.02618	2.32189	2.57127	1.68121	-2.01758	-2.13121	-2.37083	0.622858	18158	BC061165	natriureticpeptidetypeB	Nppb
10512145	2.35636	1.23656	2.35636	up	-0.0160713	-0.0137856	-0.032825	0.0312595	-0.188818	-0.145334	0.198166	0.0369301	-0.0791712	0.141066	0.653286	0.951802	1.09123	0.212955	-0.10567	0	0.0303745	-0.210187	11832	AB010100|AB056091|BC022223	aquaporin7	Aqp7
10512156	5.20072	2.37871	5.20072	up	-1.04023	0.871222	-0.69291	0.111712	-0.151	-0.0811906	-0.577239	0.101172	-0.0355749	1.97833	2.5637	2.21479	2.29752	0.526121	-0.0639372	-0.433467	0.0380888	-0.350198	11828	AB019039|AF104416|BC027400	aquaporin3	Aqp3
10512251	2.61825	1.3886	2.61825	up	-0.293884	0.151909	-0.466362	0.0890918	-0.280538	-0.531511	0.0363259	-0.0607753	-0.0394444	0.593237	0.725151	0.962467	0.857091	0.0845656	0	0.0224814	-0.250132	-0.215652	329828	BC137640|BC140956		AI464131
10512774	2.18457	1.12735	2.18457	up	-0.418667	-0.895439	-0.187018	-0.382848	-0.86624	-0.544456	0.42988	0.0501661	0.619383	-0.0424933	0.436449	0.464843	0.582895	0.319839	0.322685	0.696611	-0.0346739	0.61043	107684	BC068206|BC138731|BC138732	coronin,actinbindingprotein2A	Coro2a
10512999	8.22182	3.03946	8.22182	up	0.00871611	0.68639	-0.11359	-0.00219059	0.382966	-0.00183964	-0.0070014	-0.334759	-0.248155	1.32284	1.66335	3.10352	3.03762	1.00182	-0.223919	-0.41383	0.0720828	-0.390959	381524	BC147516|BC147547		AI427809
10513112	2.08322	1.05881	2.08322	up	-1.88671	-0.388363	-0.450062	0.235699	0.252512	0.134959	0	-0.442771	-0.133275	0.324461	0.756539	1.35862	1.19377	0.778402	-0.190752	-0.115953	-0.266036	0.672091	54357	AB032366	erythrocytemembraneproteinband4.1like4b	Epb41l4b
10514128	2.17752	1.12269	2.17752	up	-0.275604	0.357813	-0.893553	-1.00867	-0.731471	-0.655378	-1.32485	-0.0495396	0.155553	0.124515	-0.07652	0.373137	0.46731	-0.697808	0.0542335	0.204382	0.684993	-0.0330973	69863	BC020085|BC151021	tetratricopeptiderepeatdomain39B	Ttc39b
10514133	2.48681	1.3143	2.48681	up	0	0.153191	-0.553833	-0.923649	-1.01746	-0.779679	-1.00396	-0.0539217	-0.00731754	0.324297	0.377673	0.395506	0.534617	-0.600179	-0.0837507	0.0566492	0.297011	0.0341415	69863	BC151021	tetratricopeptiderepeatdomain39B	Ttc39b
10514510	2.2227	1.15231	2.2227	up	0.348114	0.453729	0.288336	-0.0445442	-0.194942	-0.0679126	-1.12168	-1.2722	-1.6505	0.33437	0.596471	0.89917	1.0844	-0.55887	-1.76319	-1.96312	-2.01131	0.190949	13110	BC050832|U62295	cytochromeP450,family2,subfamilyj,polypeptide6	Cyp2j6
10514702	2.05836	1.0415	2.05836	up	0.111906	-0.246009	-0.403618	-0.462281	-0.271273	-0.268904	-0.000540733	0	0.0788503	-0.313978	0.0371118	0.620913	0.772594	0.516637	-0.118244	0.0907764	0.517438	-0.0223365	242574		RIKENcDNAC130073F10gene	C130073F10Rik
10515115	2.14945	1.10397	2.14945	up	-0.193828	-0.41867	0.168772	0.0659142	0	0.0548735	-0.223749	-0.545532	-0.616803	0.228214	0.352999	0.669463	1.15884	0.621342	-0.397823	-0.493488	-0.44558	0.0323346	230612	BC021357	solutecarrierfamily5(sodium/glucosecotransporter),member9	Slc5a9
10515282	3.60369	1.84947	3.60369	up	-0.188334	-0.11129	-0.133382	-0.219025	-0.0374308	-0.0879428	0.123686	-0.152871	0.0862031	0.438337	1.74334	1.58625	1.76153	0.551801	-0.0854526	0.0383954	-0.0107152	0.639815	66805	BC003448	tetraspanin1	Tspan1
10515378	3.071	1.61871	3.071	up	-1.88715	-2.3067	0.431491	1.02552	1.11172	0.130339	-0.942051	0	-0.22518	0.926773	1.49942	1.85748	1.74905	-0.543207	-0.244995	-0.232324	0.291501	-1.60732	242642	BC034099	4-hydroxyphenylpyruvatedioxygenase-like	Hpdl
10515771	3.11599	1.63969	3.11599	up	-0.131968	0.147261	0.0249748	-0.171112	-0.135645	-0.0764189	0	-0.196293	-0.126221	0.22645	0.115077	0.724759	1.56327	1.58585	-0.101904	-0.187262	0.0553005	-0.0989199	21846	BC046452|BC057004|BC060182|X80764	tyrosinekinasewithimmunoglobulin-likeandEGF-likedomains1	Tie1
10515797	2.43143	1.2818	2.43143	up	-0.552608	-0.606524	-0.296801	-0.661661	-0.612711	-0.0785983	0.948682	-0.105623	0	0.0584035	0.541706	0.87605	1.20321	0.885841	-0.0525036	-0.0585017	-0.0541673	1.55551	230678	BC039806	transmembraneprotein125	Tmem125
10515848	2.52757	1.33775	2.52757	up	-0.201531	-0.111525	0.0875387	0	-0.00593376	0.0196893	0.113628	-0.327472	-0.374904	0.96407	1.05377	1.411	1.35744	0.127451	-0.417963	-0.292889	-0.243706	0.0270779	27028	AF153906|BC063257	erythroblastmembrane-associatedprotein	Ermap
10516484	12.1803	3.60648	12.1803	up	-0.311621	-0.586955	-0.240339	-1.96031	-2.18557	-2.42301	-0.0339231	0.71143	0.71003	1.38722	1.35255	1.42336	1.18347	-0.185863	0.739977	0.661053	0.597164	-0.196912	14620	BC024387|X63099	gapjunctionprotein,beta3	Gjb3
10516487	8.08908	3.01598	8.08908	up	0.551644	1.28831	0.410465	-0.772071	-0.787742	-0.744407	-0.749757	-0.395252	-0.203064	1.59757	2.10994	2.1722	2.27157	-0.0484433	-0.275442	0	-0.0882399	3.01849	14621	BC064060	gapjunctionprotein,beta4	Gjb4
10516490	2.71804	1.44257	2.71804	up	-0.141156	-0.174388	-0.453773	-0.687284	-0.926236	-0.819581	0.533174	0.04422	0	0.0342379	0.153853	0.48398	0.622987	-0.0234785	0.0155678	0.025074	0.470762	-0.186193	14622	BC011148|M91236	gapjunctionprotein,beta5	Gjb5
10516735	2.75678	1.46298	2.75678	up	0.972244	0.267817	0.642975	-0.561673	-0.996854	-1.47005	0.451734	-1.21831	-1.74212	1.1233	0.463942	0.233085	-0.00706434	0.292032	-1.64077	-1.84957	-2.11758	0.213071	94242	AB047402|AB050626|BC005738|BC018539|CT010275	tubulointerstitialnephritisantigen-like1	Tinagl1
10517067	3.22039	1.68724	3.22039	up	-1.86668	0.0308075	-1.56858	-2.51055	-0.952405	-0.211026	0	-0.148976	-0.158058	0.453344	0.991954	1.27626	1.47621	0.696315	-0.0544415	-0.111163	-0.943285	2.0204	55948	AF152893|AF058798	stratifin	Sfn
10517159	3.73104	1.89958	3.73104	up	-1.10499	-1.09891	-1.1844	-1.56845	-0.957448	-0.829662	2.38625	2.95739	2.80745	-0.744267	0	0.616522	1.06992	2.40573	2.78662	2.65421	2.53061	-1.16099	83557	AF521097|BC068304	lin-28homologA(C.elegans)	Lin28a
10517213	4.09569	2.03411	4.09569	up	-0.575919	-0.115713	-0.918213	-1.04044	-0.914546	-0.409407	-0.0984712	-0.0781145	0.00547218	0.409707	1.04724	1.44701	1.6247	0.546767	-0.161658	0.0186076	-0.65535	2.58618	194231	BC113805|BC113956	connectorenhancerofkinasesuppressorofRas1	Cnksr1
10517744	2.07568	1.05358	2.07568	up	0.117205	0.714532	0	0	-0.0775986	-0.389316	-0.43225	-0.369523	-0.322101	0.370602	0.619725	0.850818	0.664266	-0.369905	-0.388077	-0.343815	0.0895839	-0.121724	72754	BC006747|BC059220	Rhoguaninenucleotideexchangefactor(GEF)10-like	Arhgef10l
10517791	3.13679	1.64929	3.13679	up	-0.235995	-0.348956	-0.183475	-0.269639	-0.385766	-0.336387	0.0021801	-0.0961285	0.475688	-0.607733	0.96387	0.989351	1.3129	-0.0385184	0.133448	0.373518	0.0154052	0.331374	18602	AB013850	peptidylargininedeiminase,typeIV	Padi4
10517808	2.04878	1.03476	2.04878	up	-0.242827	-0.356751	-0.219574	-0.111329	-0.0731349	-0.0623858	0.406879	-0.0310512	0	-0.277967	-0.117918	0.0320964	0.972379	0.749051	0.13232	0.266503	0.040864	0.165687	18601	AB013849|AK220522	peptidylargininedeiminase,typeIII	Padi3
10518313	3.69027	1.88373	3.69027	up	-0.490994	-0.258345	-0.183293	0.687047	0.895214	0.511316	0.0696754	-0.122194	-0.245896	1.91346	2.90274	2.89524	2.39504	0.505518	-0.0943613	-0.299938	-0.0945287	-0.258844	21941	BC130026|U25416	tumornecrosisfactorreceptorsuperfamily,member8	Tnfrsf8
10519012	4.15547	2.05501	4.15547	up	-1.43927	-1.43838	-1.09376	-1.44912	-0.864106	-0.898731	0.43346	0	0.240293	-1.13826	0.0484047	0.283162	1.15628	0.5614	0.205655	0.294703	-0.346487	0.702845	230972	BC137847|BC144970|BC144971	Rhoguaninenucleotideexchangefactor(GEF)16	Arhgef16
10519497	2.01214	1.00873	2.01214	up	-0.426787	1.21322	-0.329747	-0.483755	-0.482733	-0.115478	0.881553	-0.997217	-1.2758	0.198125	0.514512	0.664781	0.893254	1.28709	-1.0145	-0.96344	-0.845036	0.471847	117167	AY029778|BC006651	STEAPfamilymember4	Steap4
10519886	4.17703	2.06248	4.17703	up	1.30924	2.56489	1.14791	0	-0.989891	-1.20601	-0.692206	-1.48142	-1.71761	1.43363	1.4707	1.08724	0.856463	-0.470437	-1.73146	-2.29064	-2.4421	2.56981	20348	BC066852	semadomain,immunoglobulindomain(Ig),shortbasicdomain,secreted,(semaphorin)3C	Sema3c
10520250	3.09116	1.62815	3.09116	up	0.0452814	0.03264	-0.331098	-0.31483	-0.448122	-0.462937	0.0119505	-0.0617495	-0.0047245	0.839358	1.05283	1.1371	1.16521	0.112303	-0.0883932	-0.221376	-0.043673	-0.0485764	53312	AF534114|BC037451|U27462	negativeregulatorofubiquitin-likeproteins1	Nub1
10521205	2.47532	1.30762	2.47532	up	0.0309896	0.341282	0.912985	0.589744	0.189754	-0.281219	-0.288278	0	-0.369998	1.4424	1.2356	1.13248	1.0264	-0.138341	-0.215465	-0.207801	-0.404627	-0.0690145	24055	BC010198|BC085497|L14543	SH3-domainbindingprotein2	Sh3bp2
10521471	2.18965	1.1307	2.18965	up	-0.808232	-0.739068	-0.550178	-0.796372	-0.613861	-0.786924	0.493933	0.752688	1.01677	-0.523186	-0.299311	0	0.343778	0.444595	0.885038	1.18207	0.878676	0.102627	269643	AY348866|BC059811	proteinphosphatase2,regulatorysubunitB,gamma	Ppp2r2c
10521574	3.02563	1.59723	3.02563	up	-0.128935	0.355369	0.0638528	0.0246401	0.0526423	-0.0083425	0	-0.00910377	-0.180009	0.838068	0.477243	0.794389	1.58889	0.399149	-0.00563908	-0.127154	-0.0433636	-0.34774	21906	AF548337	otopetrin1	Otop1
10521602	2.0024	1.00173	2.0024	up	0.0879602	0.63999	0	-0.671056	-0.770849	-0.421115	-0.379696	-0.361349	-0.684624	0.300158	0.0531492	0.391759	0.580614	0.400603	-0.546512	-0.867875	-1.25649	2.421	231207	AB100307|BC107349|BC107350	cytoplasmicpolyadenylationelementbindingprotein2	Cpeb2
10522411	18.6675	4.22246	18.6675	up	-0.220602	2.35982	-0.108064	-0.235252	-0.203742	-0.0498509	-0.182205	-0.425195	-0.184028	2.30587	3.77884	3.98261	4.1726	1.05264	-0.142709	-0.150187	0.00759363	3.53802	231293	BC016523	cellwallbiogenesis43C-terminalhomolog(S.cerevisiae)	Cwh43
10523758	3.19771	1.67704	3.19771	up	-0.0119877	0.0866651	0	-0.197096	-0.0552826	-0.164552	-0.0275764	-0.423612	-0.259377	0.876567	1.03325	1.36806	1.51249	0.523771	-0.340113	-0.214624	-0.753364	0.33435	433926	BC138877|BC138878	leucinerichrepeatcontaining8family,memberB	Lrrc8b
10524844	2.93353	1.55264	2.93353	up	0.565905	0.5918	0.307723	0.139947	-0.143113	-0.323424	-0.0732527	-0.0935907	-0.148287	1.27515	1.44994	1.21252	1.22921	-0.0752029	-0.232687	0.0190582	-0.174527	-0.0832262	330177	BC158072	TAOkinase3	Taok3
10524909	7.9444	2.98994	7.9444	up	-0.210805	0.0492871	-0.0988474	-0.205667	-0.26052	-0.15739	0.110179	0.0227938	-0.218927	-0.292711	0.511239	1.55532	2.83255	1.14668	-0.0511842	-0.062665	0.362333	-0.0390978	18125	D14552	nitricoxidesynthase1,neuronal	Nos1
10525464	2.36613	1.24253	2.36613	up	-0.288872	0.0221305	0.281399	0.365561	0.328762	0.0247059	-0.466378	-0.728855	-0.591699	1.08021	0.947436	1.13441	1.26723	-0.0654507	-0.783383	-0.691905	-0.570315	-0.37079	109305	AB271214|BC023149	ORAIcalciumrelease-activatedcalciummodulator1	Orai1
10525893	2.03569	1.02552	2.03569	up	0.292401	0.0559554	0.494527	0.164212	-0.0817442	-0.229038	-0.45692	-0.729694	-0.825714	0.930977	0.819385	0.783473	0.796482	-0.0378838	-0.901427	-0.762949	-0.871508	0.577425	78894	AB054122|AB056114|BC026817	acetoacetyl-CoAsynthetase	Aacs
10525989	8.88809	3.15187	8.88809	up	-0.590016	2.23772	-0.425343	-0.560647	-0.477695	-0.137775	-0.550258	-0.588182	-0.612433	1.71833	2.74076	2.88084	3.0141	0	-0.641303	-0.411303	1.02989	0.0607028	243277	BC151161|BC157994|BC158001	adhesionGprotein-coupledreceptorD1	Adgrd1
10526418	6.70302	2.74481	6.70302	up	-0.37992	-0.522131	-0.225776	-0.1057	-0.0534363	-0.374742	-0.0826521	2.10644	1.7584	0.139781	1.31178	2.37464	2.37007	0	1.83472	1.8318	1.48705	-0.339304	22788	BC099465|BC100745|BC103583|BC103584|BC103585|M20026	zonapellucidaglycoprotein3	Zp3
10526427	2.51419	1.33009	2.51419	up	-0.190972	0.078373	-0.222801	-0.0830984	-0.110164	-0.379458	-0.0419712	0	0.0147448	0.293314	0.500641	0.662579	0.950636	0.237836	-0.0855913	-0.0770578	-0.117253	0.263259	74198	AB015423|AB015424|AK173192|BC024925	deltex2homolog(Drosophila)	Dtx2
10526441	2.57484	1.36448	2.57484	up	0.0574675	1.6257	-0.124888	-0.083775	-0.281956	-0.375967	-0.283074	0.00535679	0	-0.15646	-0.0696592	0.181917	0.988514	1.00085	0.0385499	0.0302577	-0.028486	-0.357917	100647	AY233463|BC061224|BC120594|BC137742	uroplakin3B	Upk3b
10526853	2.62605	1.39289	2.62605	up	-0.376736	1.02348	0.42248	0.19337	0	0.02443	-0.392797	-1.31103	-1.36874	1.98025	1.89698	1.5922	1.41732	0.140459	-1.42124	-1.20882	-1.30046	-0.615706	80752	AY778962|BC004044|BC025814|BC025826|CT010363	familywithsequencesimilarity20,memberC	Fam20c
10527732	3.94606	1.98041	3.94606	up	-1.35546	-0.323035	-1.13514	0	0.601633	0.592625	-0.272925	-0.391227	0.0850458	0.543463	1.82855	2.27506	2.57304	0.568581	-0.00890636	-0.107902	0.111228	-0.764237	320365		furryhomolog(Drosophila)	Fry
10528567	2.26561	1.1799	2.26561	up	-0.432762	-0.399804	0.201341	0.0140018	-0.267419	0.0144625	0	-0.200573	-0.311286	0.512658	0.835208	0.969489	1.19436	0.596134	-0.201141	-0.145453	-0.228094	3.79674	213948	AY495541|AY515312|AY515313	autophagyrelated9B	Atg9b
10529497	3.70171	1.88819	3.70171	up	-0.68744	-0.0776627	-0.291023	-0.636464	-0.750302	-0.670357	0.616164	-0.0736442	0.0139236	0.0953069	0.570416	0.675415	1.21784	1.38018	0.0230532	0.010169	0.0835905	-0.771741	231147		SH3domainandtetratricopeptiderepeats1	Sh3tc1
10530029	2.16578	1.11488	2.16578	up	-0.0988326	0.324504	-0.391304	-0.0471115	0.165136	0.0447493	-0.288761	-0.12066	-0.08987	1.23633	1.00886	1.32917	1.15963	-0.144796	-0.0782175	-0.196234	-0.696092	0.769585	246316	AY841361	leucine-richrepeatLGIfamily,member2	Lgi2
10530269	2.90726	1.53966	2.90726	up	-0.321903	-0.189289	-1.04893	-1.40676	-1.29188	-0.917478	1.13847	1.6389	1.73473	-0.225763	-0.247799	-0.242575	0.622184	1.28095	1.71404	1.38436	1.53511	1.05302	245945	BC013481|BC034195|BC112902	RNAbindingmotifprotein47	Rbm47
10530819	2.60723	1.38252	2.60723	up	-0.049449	0.0841932	-0.979392	-0.0794354	0.125058	-0.0192966	-0.537661	-1.1178	-1.36364	0	0.403433	0.708783	1.36322	0.732293	-0.920536	-1.35574	-0.269825	3.41794	74318	AF492703|AF492704|AF534182|AF536202|BC024546	HOPhomeobox	Hopx
10530827	12.3745	3.6293	12.3745	up	0.202212	0.274978	0.19442	0.144022	-0.109479	-0.31212	0	-0.374798	-0.332715	2.8302	3.26597	3.27896	3.31718	1.067	-0.360281	-0.27188	-0.406166	-0.167457	69982	BC087876	serinepeptidaseinhibitor,Kazaltype2	Spink2
10531177	2.75138	1.46015	2.75138	up	-0.480109	1.21534	0.28343	0.103491	0.325781	-0.215122	-0.565487	-0.711256	-0.657256	0.599152	0.89008	0.981978	1.24503	0	-0.880835	-0.821785	-0.825196	-1.23405	330119	BC158091|BC158105	adisintegrin-likeandmetallopeptidase(reprolysintype)withthrombospondintype1motif,3	Adamts3
10531191	2.38066	1.25136	2.38066	up	-0.122945	1.04304	0.243222	0	0.187627	-0.0678933	-0.32161	-0.565065	-0.563733	0.782914	0.799142	0.942327	1.18347	0.156725	-0.3714	-0.435835	-0.324992	-0.656665	330119	BC158091|BC158105	adisintegrin-likeandmetallopeptidase(reprolysintype)withthrombospondintype1motif,3	Adamts3
10531195	2.22846	1.15605	2.22846	up	-0.278664	1.47266	0.177696	0	0.145235	0.0672596	-0.357982	-0.664082	-0.517741	0.55102	0.988319	1.05138	1.22331	0.436831	-0.568547	-0.6187	-0.800059	-1.08665	330119	BC158091|BC158105	adisintegrin-likeandmetallopeptidase(reprolysintype)withthrombospondintype1motif,3	Adamts3
10531197	2.40233	1.26443	2.40233	up	-0.324187	0.999055	0.295244	0	0.0261941	-0.198604	-0.378483	-1.0282	-0.6693	0.536393	0.706721	0.634794	1.06583	0.073256	-0.737841	-0.848087	-0.743592	-1.03438	330119	BC158091|BC158105	adisintegrin-likeandmetallopeptidase(reprolysintype)withthrombospondintype1motif,3	Adamts3
10531274	2.30068	1.20206	2.30068	up	-0.193686	0.543385	0.0471473	0.00729227	0.0878363	-0.127837	-0.394961	-0.590195	-0.641927	0	0.502219	0.587824	1.07422	-0.288843	-0.631371	-0.561735	-0.656844	0.851832	12223	BC119152|BC119154|L08394	betacellulin,epidermalgrowthfactorfamilymember	Btc
10532680	2.20022	1.13765	2.20022	up	-0.492239	-0.465781	-0.366917	-0.207785	-0.34183	-0.41473	0.159334	0.0149269	0.391058	-0.0205379	0.269443	0.531409	0.722917	0	0.140495	0.241614	0.0906611	-0.109316	52850	BC138049|BC138050	smallGproteinsignalingmodulator1	Sgsm1
10532711	2.35824	1.23771	2.35824	up	-0.881925	0.111651	-1.33338	-1.23314	-0.323345	-0.565027	-0.252873	-0.267908	0	1.29199	0.774956	0.76009	0.672686	-0.168029	-0.176052	0.0938568	0.331698	-1.87257	14747	BC100612|U79525	chemokine-likereceptor1	Cmklr1
10532839	2.86888	1.52049	2.86888	up	-0.212368	1.04202	-0.276299	-0.460132	-0.438809	-0.171017	0.00904465	-0.627048	-0.587772	1.67393	1.67287	1.21611	1.34947	0	-0.43468	-0.346292	-0.555684	1.19018	63873	AB021875|AF208026|AF263522|AF279672|BC127052	transientreceptorpotentialcationchannel,subfamilyV,member4	Trpv4
10533198	2.04652	1.03317	2.04652	up	0.204649	0.719266	1.02519	0.0949979	-0.256096	-0.0756109	-0.0540886	-0.685309	-0.560033	1.50652	0.666414	0.251575	0.957563	-0.154257	-0.40946	-0.696625	-0.0579691	-0.679911	246728	AB067535|AF418010|BC043667	2-5oligoadenylatesynthetase2	Oas2
10533603	5.54726	2.47178	5.54726	up	-0.0691309	0.804342	-0.455984	-0.558523	-0.625738	-0.435681	-0.139297	0.0401144	-0.108151	1.32248	2.21399	2.29694	2.03609	-0.201154	-0.0328112	-0.0885277	0.0868831	0.457026	23912	BC096597|BC132355|BC132357	rashomologgenefamily,memberf	Rhof
10534324	2.22811	1.15582	2.22811	up	0.0602989	0.359534	0.0176334	0.0897264	0.0502291	-0.260192	-0.073472	0	-0.0300817	0.82855	0.716731	0.664413	0.895627	-0.0263176	-0.161066	-0.183564	-0.192197	-0.731884	16885	U14166|U15159|X86569	LIM-domaincontaining,proteinkinase	Limk1
10534395	2.9182	1.54508	2.9182	up	-3.29563	-2.91997	-2.84374	-3.10561	-2.5244	-0.41235	0.478216	0	0.110529	-2.08682	-0.00234795	0.518552	1.13273	1.08234	0.212404	0.2936	-1.02986	2.10952	12740	AB000713|AF087822|BC132376|BC132378	claudin4	Cldn4
10534909	2.57053	1.36206	2.57053	up	0.360638	0.132985	-0.108379	-0.0735006	-0.184466	-0.163302	-0.126329	-0.0791378	-0.00207615	0.185106	-0.0481186	0.260511	1.19876	0.0792808	-0.0750709	0	1.29113	-0.24609	624083	BC039938|AY845948|BC094500|BC099598	predictedgene15753	Gm15753
10534945	2.33171	1.22139	2.33171	up	-0.124694	1.23257	0.0183272	0.0261631	-0.0587497	-0.0511413	-0.175283	-0.233318	-0.259191	0.411777	0.935968	0.8405	1.17025	-0.115911	-0.316591	-0.27816	-0.11385	3.99253	13113	BC046592	cytochromeP450,family3,subfamilya,polypeptide13	Cyp3a13
10535559	2.79753	1.48415	2.79753	up	-0.0995541	0.347618	-0.0560608	-0.12341	-0.466231	-0.620551	-0.206947	-0.158271	-0.0134516	0.906819	0.869032	1.01815	0.863602	0.193079	0	0.0574179	-0.703485	1.29411	66898	BC015459	BAI1-associatedprotein2-like1	Baiap2l1
10535841	2.0897	1.0633	2.0897	up	-0.706605	-0.547711	-0.620044	-0.12444	-0.380667	-0.140488	0.17832	0	0.324332	-0.171423	0.581191	0.773104	0.92281	0.31335	0.0634117	0.0345912	-0.341668	0.119546	71706	BC006902	solutecarrierfamily46,member3	Slc46a3
10536483	2.32757	1.21883	2.32757	up	0.942235	0.413187	0.983753	0.0634699	-0.351081	-0.339626	-0.366618	-0.0289917	-0.228928	1.20316	1.03251	0.870626	0.8792	-0.107628	-0.212753	-0.409649	-0.746858	0.111936	21753	BC003808|BC010465|CT010319|X78989|X78990	testisderivedtranscript	Tes
10537062	2.00165	1.00119	2.00165	up	-1.20086	0.834504	0	0.324735	0.0337572	-1.03083	-0.172409	0.134872	-0.0341034	0.63869	0.465523	0.565941	-0.0296421	0.698173	-0.0373087	-0.147741	-0.148283	-1.4358	17294	AF482999|BC006639|D16262	mesodermspecifictranscript	Mest
10537834	2.78656	1.47848	2.78656	up	0.161783	0.282232	0	-0.831307	-0.826518	-0.616924	-0.656083	-1.00032	-1.2022	0.469948	0.685325	0.827876	0.86156	0.133843	-1.21094	-1.41718	-1.79317	1.39961	54324	AK220242|BC006829	Rhoguaninenucleotideexchangefactor(GEF)5	Arhgef5
10537849	2.73889	1.45359	2.73889	up	0.457275	0.248115	0	-0.893925	-0.810863	-0.622629	-0.660038	-0.839485	-1.05394	0.419008	0.653651	0.802566	0.830965	0.174698	-1.12044	-1.21083	-1.72962	1.37521	54324		Rhoguaninenucleotideexchangefactor(GEF)5	Arhgef5
10538163	2.53761	1.34347	2.53761	up	-0.142948	-0.304789	-0.188148	-0.208716	-0.28392	-0.17373	0.273077	0.0716405	0	-0.0108838	0.317943	0.789514	1.16974	0.113663	0.23284	0.0152225	0.283565	-0.36003	76507	BC021880|BC034215	amineoxidase,copper-containing1	Aoc1
10538275	2.2887	1.19453	2.2887	up	-1.09525	0.106874	-0.0579481	-0.023716	0.527522	0.0847306	-0.580913	-0.729281	-0.492159	0.998676	1.28803	1.38791	1.27926	0.00929356	-0.685523	-0.51657	-1.19044	1.37956	18025	AB013852|BC005416	nuclearfactor,erythroidderived2,like3	Nfe2l3
10538459	2.22093	1.15116	2.22093	up	1.53372	1.82142	0	-0.353741	-0.486448	-0.636925	2.19012	-1.71839	-1.87568	1.45314	0.828948	0.373299	0.514238	1.60919	-1.84576	-1.99508	-2.0996	-2.18978	11826	L02914|BC007125	aquaporin1	Aqp1
10539238	2.16555	1.11474	2.16555	up	0.520796	0.24583	-0.0103197	-0.158324	-0.700525	-0.588747	-0.838147	-0.23629	-0.32981	0.435418	0.725021	0.531298	0.525989	-0.824766	-0.316002	-0.186069	0.0397882	1.05097	232146	BC014699|BC027150	eva-1homologA(C.elegans)	Eva1a
10539739	8.27425	3.04863	8.27425	up	-0.606361	1.30158	-0.312912	-0.0948858	-0.47556	-0.150516	0.136598	-0.395215	-0.488828	-0.259353	0.881621	2.40308	2.89811	3.07261	-0.32452	-0.432933	0.0379095	6.18933	67855	BC057938|DQ841260|BC108357	asparticpeptidase,retroviral-like1	Asprv1
10539873	4.9169	2.29775	4.9169	up	0.913838	0.332546	0.108485	-0.74509	-0.634167	-0.621352	0.804833	-0.221531	-0.287105	1.33943	1.18612	1.49255	1.6764	1.16496	-0.319011	-0.427286	-0.546977	-1.36222	14461	AB000096|BC107009|BC107010	GATAbindingprotein2	Gata2
10539894	2.56558	1.35928	2.56558	up	-0.358932	1.38503	0	-0.59132	-0.307962	-0.343047	-0.686919	0.00862169	-0.230996	0.576561	0.510983	0.953712	1.01623	-0.00177765	-0.413726	-0.445985	-0.579934	0.376037	23945	BC033518|BC051518|BC057965|DQ705065	monoglyceridelipase	Mgll
10539933	2.05682	1.04042	2.05682	up	-0.35518	-0.282867	0.14241	0.0447245	0.0570908	-0.315308	-0.978262	-0.471941	-0.136174	0.353133	0.458146	0.751318	0.725108	-0.641519	-0.508506	-0.186473	0.0220666	0.505795	232223	AF349659|BC076605	thioredoxinreductase3	Txnrd3
10540838	3.95098	1.98221	3.95098	up	-0.707785	-0.0899019	-0.514795	-1.13533	-0.874687	-0.842333	-0.345751	0.179944	0	0.407709	0.955517	0.924359	1.13988	-0.672963	0.0709415	0.0389342	0.516181	-0.81862	232333	BC059080	solutecarrierfamily6(neurotransmittertransporter,GABA),member1	Slc6a1
10540897	2.14052	1.09796	2.14052	up	0.704749	0.403642	0.431942	-0.155301	-0.386865	-0.503869	0.956766	-0.742878	-1.02425	1.608	0.871053	0.647701	0.594095	0.88973	-0.961022	-0.7945	-0.607828	-0.540842	19016	AB644275|AY208183|AY208184|AY243585|BC021798|CT010340|EF062476|GQ868648|U01664|U01841|U09138|U10374	peroxisomeproliferatoractivatedreceptorgamma	Pparg
10541114	2.02478	1.01777	2.02478	up	-0.195002	-0.144863	-0.144689	-0.366059	-0.176385	0.0174088	0.0576053	0.740633	0.707063	0.31423	0.127308	0.415558	1.03518	0.473038	0.759107	0.357436	-0.0126088	-0.688941	70727	BC138284|BC145232|BC145752	RasGEFdomainfamily,member1A	Rasgef1a
10541307	2.08569	1.06052	2.08569	up	1.15789	1.089	1.51497	0	-0.356956	-0.979965	0.0064888	-2.59744	-2.29793	1.53582	0.53938	0.157542	0.0805588	0.0206556	-2.40747	-2.21393	-3.38824	-3.14351	24110	AF069502|BC138562|BC138577|CT010228	ubiquitinspecificpeptidase18	Usp18
10541496	2.71867	1.4429	2.71867	up	1.05516	2.16193	-0.514859	-0.243956	0	-0.182842	-1.55493	0.034236	-0.466732	0.149371	0.54785	1.03445	1.26006	0.127665	-0.322081	-0.471234	-0.580662	-2.72677	50530	AF180805|BC025131	microfibrillarassociatedprotein5	Mfap5
10541799	2.10617	1.07462	2.10617	up	-0.589475	-0.41274	-0.492035	-0.592273	-0.686508	-0.574355	-0.0410175	0.203597	0.1304	-0.622965	-0.0410175	0.068049	0.500264	0	0.100609	0.160516	0.881478	1.29364	381810	BC116702|BC117528	lysophosphatidicacidreceptor5	Lpar5
10541885	2.80289	1.48692	2.80289	up	-0.20978	0.791885	-0.346002	-0.479429	-0.314149	0.541346	0.705421	-0.645009	-0.184007	0	0.661881	1.11356	2.02826	2.11215	-0.532608	-0.0395489	-0.782383	3.03246	20276	AF112185|BC133688|BC133689|U52006	sodiumchannel,nonvoltage-gated1alpha	Scnn1a
10542335	6.24009	2.64157	6.24009	up	0.216445	0.179446	0.232718	-1.4753	-1.79647	-1.7035	-1.28463	-1.42051	-1.5092	1.2801	0.932952	1.1483	0.938065	0	-1.61972	-1.3421	-1.81924	1.05348	232431	BC036173|BC039217	Gprotein-coupledreceptor,familyC,group5,memberA	Gprc5a
10545168	4.94048	2.30465	4.94048	up	-1.21191	1.36842	-1.25089	-1.19683	-1.36786	0.468595	1.14634	-0.996623	-1.07683	-0.721585	0.280092	1.41601	2.77325	3.81278	-1.29253	-1.29697	-1.21168	5.31184	56753	BC117719|BC117720	tumor-associatedcalciumsignaltransducer2	Tacstd2
10545827	4.0092	2.00331	4.0092	up	0	1.36272	0.202391	-0.370967	-0.571913	-0.513254	-0.417404	-1.12645	-1.03328	1.6162	1.52398	1.44397	1.49006	0.0178843	-1.13476	-1.23303	-1.45954	1.88118	52055	BC141380	RAB11familyinteractingprotein5(classI)	Rab11fip5
10545921	2.87817	1.52515	2.87817	up	0	0.333779	-0.358338	-0.240024	-0.376497	0.136766	-0.0831614	-0.304595	-0.283989	0.333914	0.672654	1.13349	1.66192	0.525099	-0.455705	-0.486007	-0.172352	3.485	17119	BC034860|CT010233|L38926|U20614	MAXdimerizationprotein1	Mxd1
10546244	2.03849	1.0275	2.03849	up	-0.0463076	-0.0120697	0.176883	0.0449686	0.103643	-0.0575523	0.53938	-0.201367	-0.425794	0.641958	0.517818	0.612103	0.969946	0	-0.0656815	-0.13959	-0.104113	-0.0561466	71797		carbohydrate(chondroitin4)sulfotransferase13	Chst13
10546339	5.34497	2.41818	5.34497	up	-0.0181198	1.64229	0.201461	-0.0471449	-0.42955	-0.130582	-0.142026	-0.0953703	-0.613654	2.40498	2.57638	2.68874	2.2876	0.228476	-0.366065	-0.102583	-0.120027	2.83695	22421	BC049093|BC057586|M89801	wingless-typeMMTVintegrationsitefamily,member7A	Wnt7a
10547227	8.71288	3.12315	8.71288	up	-0.168525	1.26227	-0.447729	-0.364253	0.107939	-0.244015	-0.153635	-0.0680604	0	0.677513	1.56364	2.21812	2.87914	1.37063	-0.173976	-0.10616	-0.177921	-0.0431082	19713	AF209436|AY326397|BC059012	retproto-oncogene	Ret
10547386	2.09659	1.06804	2.09659	up	-0.678093	-0.419326	-0.293944	0	0.118741	-0.0358973	-0.686774	0.165723	0.253085	0.842324	0.727449	0.998713	1.03214	-0.216686	0.139112	0.246631	-0.360718	-0.601773	68465	AY424291|BC024094|BC064109	adiponectinreceptor2	Adipor2
10547740	2.72015	1.44368	2.72015	up	-0.354637	3.01925	-0.848135	0.181417	0.319044	0.86303	2.2959	-0.011549	0	-0.0605144	1.3663	1.68247	2.30671	2.07306	-0.141531	-0.228059	-0.249637	-1.63394	50908	AF459019|BC018319|BC111880|BC022123	complementcomponent1,ssubcomponent1	C1s1
10548146	2.19484	1.13412	2.19484	up	-0.995465	-1.60931	0.127194	0	0.184076	-0.0695152	-0.299778	-0.841226	-0.615404	0.719782	0.755014	0.972588	1.0646	0.284506	-0.655112	-0.529804	-1.2343	1.02019	21679	BC130257|D87965|D87966|L26344	TEAdomainfamilymember4	Tead4
10548761	2.36504	1.24187	2.36504	up	0.621305	0.407063	-0.171931	-0.291018	-0.348412	-0.329899	0.162955	-0.691188	-0.464017	0.466364	0.527802	0.56365	0.911966	0.508218	-0.534696	-0.279971	-0.17169	0.0942855	15199	AB013095|AF117613|BC012654|CT010262	hemebindingprotein1	Hebp1
10548817	4.82312	2.26997	4.82312	up	-1.01353	-0.487294	-0.753746	-0.69763	-0.653974	-0.0343809	1.00372	-0.040154	0.294027	-0.760298	-0.188854	0.529906	2.23559	3.09833	0.015245	0.0573754	-0.0581939	3.14681	66857	BC019793	phospholipaseBdomaincontaining1	Plbd1
10549041	3.82982	1.93728	3.82982	up	0.139145	0.0283446	0.141214	0.144446	-0.112834	-0.190011	-0.15979	-0.0762281	-0.0830231	1.40131	1.70808	1.49364	1.74727	-0.106544	0	-0.236735	-0.152226	0.804206	108096	AF240694|BC004814|BC013594	solutecarrierorganicaniontransporterfamily,member1a5	Slco1a5
10549849	3.35322	1.74555	3.35322	up	-0.331573	-0.0554187	0.047873	-0.0630446	0.00062418	-0.24456	-0.361485	0.0192428	0.279306	1.12043	1.53819	1.85487	1.50099	-0.553031	0	0.0463724	-0.229984	-0.573221	330463	BC085322|U29511	zincfingerprotein78	Zfp78
10550509	2.44604	1.29045	2.44604	up	-0.535579	-0.187635	-0.138225	-0.37098	-0.0547781	-0.00985384	0.642797	0	-0.0614877	-0.228466	0.230043	0.406507	1.2806	1.45504	0.025938	0.0949678	-0.332383	0.861878	21946	AF076482|AF193843|BC005582|CT010165	peptidoglycanrecognitionprotein1	Pglyrp1
10550660	2.04385	1.03129	2.04385	up	0.0285759	0.102283	-0.138457	-0.362967	-0.621224	-0.511512	0.145019	-0.15624	-0.27657	0.181247	0.201432	0.1674	0.519777	0.358528	-0.114678	-0.0424633	-0.376948	2.0052	333654	AY869711	proteinphosphatase1,regulatory(inhibitor)subunit13like	Ppp1r13l
10550740	2.73044	1.44913	2.73044	up	-0.197086	-0.0423934	-0.0205941	0.0263801	-0.0700583	-0.0894833	0.0528684	-0.297375	-0.185674	0.231594	0.286561	0.674959	1.35965	0.155006	-0.193342	-0.244894	0.730161	-0.0793648	71601	BC049361	carcinoembryonicantigen-relatedcelladhesionmolecule20	Ceacam20
10550877	2.68361	1.42417	2.68361	up	1.22978	0.200767	1.47411	0	-0.366333	-0.682104	-0.478457	-1.02579	-0.94918	1.93548	1.43236	0.988566	0.74207	-0.376159	-1.03494	-0.938664	-0.705605	1.18582	16534	AB128930|AF042487|AF072884|BC010274	potassiumintermediate/smallconductancecalcium-activatedchannel,subfamilyN,member4	Kcnn4
10550906	3.10219	1.63329	3.10219	up	0.850502	-0.0434866	1.05838	-0.70426	-0.687333	-0.0625029	-0.0805092	-1.15734	-1.26621	1.63173	1.34668	1.29007	1.57079	1.13346	-1.31399	-1.20206	-1.02896	0.960272	18793	BC010309|X62700	plasminogenactivator,urokinasereceptor	Plaur
10550980	5.83017	2.54354	5.83017	up	-0.465676	0.505222	-0.423828	-0.245593	-0.471906	-0.252727	-0.0634041	0.119933	0	-0.0603194	1.30099	1.94632	2.29081	1.83812	-0.288231	0.190649	-0.307026	4.8351	72434	BC016549|BC094282	Ly6/Plaurdomaincontaining3	Lypd3
10551638	5.18465	2.37425	5.18465	up	-0.367771	0.641152	-0.338476	-0.21334	-0.000342846	0.153963	-0.350925	-0.562654	-0.712286	0	1.15754	1.69247	2.52821	1.92206	-0.63318	-0.401655	-0.50292	5.10695	16858	AF331640|BC116838|BC116840|AF038562	lectin,galactosebinding,soluble7	Lgals7
10552037	2.62346	1.39147	2.62346	up	-0.184228	2.86562	-0.346127	-0.294644	-0.434408	-0.233264	0.644826	-0.580216	-0.560793	0.405228	0.544765	0.564874	1.15821	1.44714	-0.441504	-0.349549	-0.52945	4.79086	282619	AY115494|AY444556|BC051531|BC092350|BC139385	suprabasin	Sbsn
10552044	3.1834	1.67057	3.1834	up	-0.449992	1.48934	-0.411067	-0.435353	-0.308771	0.0358937	0	-0.640507	-0.639332	0.00515413	1.28385	1.22569	1.70646	1.72312	-0.521907	-0.49953	-0.554355	5.65414	73712	AY444557|AY444558|AY622962|AY622963|BC064724	dermokine	Dmkn
10552156	4.40681	2.13973	4.40681	up	-1.84521	-0.362304	-1.21416	-0.709158	-0.66725	-0.875139	0.11789	0.193683	0.199405	0.509283	1.40199	1.41076	1.2646	0.82914	0.176719	0.0504503	-0.0255461	-1.54025	52428	BC100314	rhophilin,RhoGTPasebindingprotein2	Rhpn2
10552425	2.21247	1.14566	2.21247	up	-0.0318074	0.622215	-0.158288	-0.192936	-0.0462127	-0.402987	-0.0609379	0.105966	-0.0015955	0	0.0112309	0.454341	0.742671	-0.0435648	0.0669899	0.0514612	-0.319561	2.03393	75690		V-setandimmunoglobulindomaincontaining10like	Vsig10l
10552462	22.9393	4.51975	22.9393	up	-0.269227	3.31624	-0.153519	-0.140337	-0.182024	-0.197819	0.149223	-0.244021	-0.358081	2.28914	3.62524	3.85582	4.32193	3.21469	-0.304043	-0.36567	-0.176298	0.289219	317653	AB981046|BC128019	kallikreinrelated-peptidase14	Klk14
10552469	6.14872	2.62029	6.14872	up	-0.406403	0.233814	-0.213807	-0.365224	-0.583696	-0.562691	0.117986	-0.13398	0.108366	-0.47822	-0.103369	0.4437	2.0576	1.60047	-0.0178022	0.240231	0.124508	0.00908351	626834	AB981045	kallikreinrelated-peptidase13	Klk13
10552475	4.31335	2.10881	4.31335	up	-0.302798	0.225583	0.0281005	-0.0597391	-0.280685	-0.1297	0.161391	-0.347867	-0.473236	0.0537066	1.38796	2.06555	1.97911	1.00721	-0.175146	-0.782101	-0.254205	0.127347	69511	AB981044|BC147442|BC147463	kallikreinrelated-peptidase12	Klk12
10552480	8.08481	3.01521	8.08481	up	-0.133867	-0.0230305	0	-0.0980205	-0.198542	-0.151562	0.0762205	-0.135892	-0.0308943	0.0687733	0.953255	2.06421	2.86365	1.6326	-0.0739312	0.0495009	-0.0586481	1.60736	56538///69511	AB016226|AB016227|AB981043	kallikreinrelated-peptidase11|kallikreinrelated-peptidase12	Klk11|Klk12
10552488	29.8798	4.9011	29.8798	up	0	0.131211	0.463808	-0.973774	-1.00816	-1.18621	-1.12462	-0.816795	-0.993735	2.40616	3.22191	3.61548	3.71489	2.39466	-0.804527	-1.03743	-1.054	2.69117	69540	AB981042|BC002100	kallikreinrelated-peptidase10	Klk10
10552494	2.47976	1.3102	2.47976	up	0.0785704	0.514957	-0.125132	0	-0.268507	-0.236761	-0.0651803	-0.0974388	-0.470389	0.196625	0.426955	0.430557	1.07344	1.04712	-0.410448	-0.319445	-0.231699	2.17547	101533	AB981041|BC109326|BC109327	kallikreinrelated-peptidase9	Klk9
10552500	7.04383	2.81636	7.04383	up	-0.0134029	0.374116	0	-1.59777	-2.12381	-2.08243	-0.356603	-0.342205	-0.364018	0.705403	0.0991688	0.157954	0.733932	0.670186	-0.180086	-0.579495	0.104988	2.98204	259277	AB074296|AB981040|BC055895|D30785	kallikreinrelated-peptidase8	Klk8
10552508	3.0454	1.60663	3.0454	up	-0.133415	1.76943	-0.0879021	-0.169352	-0.178599	-0.235109	0.228568	0	-0.0228114	-0.287638	0.0571856	0.267545	1.37152	2.82206	0.0300398	-0.0869999	-0.194679	4.99561	23993	AB008371|AB981039|BC027823	kallikreinrelated-peptidase7(chymotryptic,stratumcorneum)	Klk7
10552546	2.74215	1.45531	2.74215	up	-0.475655	-0.0729547	-0.115429	-0.22635	-0.207522	-0.19745	0.539548	0.06847	0.224985	-0.183345	-0.0716271	0.105443	1.25786	2.49339	0.225921	0.269337	0.676796	-0.21635	16612///16604	AB981036|BC010754|BC027736|BC053697|D10464|BC013659|BC094281|BC132657|BC132659|AB039275|AB039276|AB039277|BC012243|BC013660|BC024624|BC026378|BC031798|BC034518|BC048869|BC106155|BC132090|BC132665|BC145383|BC146015|BC146019|M17962|M11434	kallikrein1|kallikrein1-relatedpeptidaseb7,pseudogene	Klk1|Klk1b7-ps
10552570	2.66504	1.41416	2.66504	up	0.246931	0.115889	0.146164	0	-0.0407949	-0.114573	-0.0124025	0.101042	-0.532914	0.107306	0.305071	0.332334	1.29958	0.991168	-0.120769	-0.155669	-0.0819368	-0.342127	16613	BC013660	kallikrein1-relatedpeptidaseb11	Klk1b11
10553199	3.94449	1.97984	3.94449	up	-0.0522985	-0.0632443	0.149384	0.0222397	-0.073566	0.177823	0.500618	-0.146835	-0.401605	0.360418	0.678492	1.17785	2.15766	0.711254	-0.210147	-0.0961032	-0.217053	-0.075403	18419	U96411	otogelin	Otog
10553967	2.52779	1.33787	2.52779	up	-1.0793	-0.719777	-0.0344801	0.177979	0.0682144	-0.185214	-0.00139332	-0.165514	0.101599	0.950871	0.93167	1.05688	1.15266	0.0825214	0.0929537	0.0607357	-0.143628	-0.299332	18553		proproteinconvertasesubtilisin/kexintype6	Pcsk6
10554034	9.44714	3.23988	9.44714	up	-0.572265	1.2367	-0.230948	-0.270915	-0.284174	-0.0107601	-0.337629	-0.36439	-0.28587	0.87778	2.35777	2.81128	3.22912	1.18251	-0.334209	0	-0.280785	5.38701	545975	DQ358087|DQ646881	ceramidesynthase3	Cers3
10554240	2.11443	1.08027	2.11443	up	1.27557	0.162584	0.627784	-0.0947561	-0.351319	-0.645911	-0.096673	-1.72149	-1.88094	0.710854	0.537035	0.474309	0.434355	0.302483	-1.82502	-1.73817	-2.13575	0.382289	57444	AF217484|BC022751|CT010213	interferon-stimulatedprotein	Isg20
10554375	2.1133	1.0795	2.1133	up	-0.943399	-0.437829	-0.700533	-0.461375	-0.643648	-0.249989	-0.234193	0.17711	0.162745	0.376272	0.523419	0.729295	0.829508	-0.103101	0.140584	-0.0143414	0.194196	0.0773521	20352	AK173249|DQ073331	semadomain,immunoglobulindomain(Ig),transmembranedomain(TM)andshortcytoplasmicdomain,(semaphorin)4B	Sema4b
10554521	4.5418	2.18326	4.5418	up	0.228097	0.397659	0.266329	-0.556993	-0.963164	-0.621625	0	-0.632727	-0.332261	1.69931	1.82805	1.82206	1.56164	0.170937	-0.464244	-0.332271	-0.524597	-0.666137	18584	AF067806|BC125578|BC132145	phosphodiesterase8A	Pde8a
10555027	2.02679	1.0192	2.02679	up	0.757076	0.760859	0.869723	0.0290461	-0.195456	-0.361336	0.163064	-0.119077	-0.31165	0.920341	0.787262	0.76544	0.65786	-0.0306568	-0.262515	-0.413939	-0.861136	-0.317862	14389	AB018414|AF104244|BC103524|BC103525|BC103526|BC103527|DQ273967	growthfactorreceptorboundprotein2-associatedprotein2	Gab2
10557111	6.92689	2.79221	6.92689	up	-0.0557051	-0.17144	0	0.0402088	-0.0903583	0.0196631	0.178625	-0.186093	-0.403622	0.096128	1.30749	1.91684	2.81187	0.922322	-0.213283	-0.275166	-0.219383	2.17515	20278	AF112187|BC021338	sodiumchannel,nonvoltage-gated1gamma	Scnn1g
10557124	5.85828	2.55048	5.85828	up	-0.129279	-0.033504	-0.160063	-0.00499535	-0.177932	0.0391111	0.338728	-0.102548	-0.137815	0.167971	1.27007	1.98112	2.58959	1.10904	-0.0951576	-0.172863	-0.193228	1.84806	20277	AF112186|BC131969|BC132397	sodiumchannel,nonvoltage-gated1beta	Scnn1b
10557470	3.1022	1.63329	3.1022	up	0.105717	0.0313208	-0.0190778	-0.0277071	-0.176513	-0.0353634	0.323063	-0.120726	-0.165508	0.0489445	0.353294	0.656441	1.59793	1.23445	-0.0843101	-0.0715413	-0.269655	1.37008	68616	BC002172	glycerophosphodiesterphosphodiesterasedomaincontaining3	Gdpd3
10557782	2.34192	1.22769	2.34192	up	0.329161	0.701678	0.506185	0	-0.339539	-0.0199194	-0.194545	-0.494152	-0.395069	1.15641	0.979132	0.790989	1.20777	0.0282116	-0.386475	-0.375137	-0.195679	-0.223169	101502	AF277718|BC132605|BC138589	hydroxy-delta-5-steroiddehydrogenase,3beta-andsteroiddelta-isomerase7	Hsd3b7
10558687	7.39132	2.88583	7.39132	up	-1.92732	-1.28237	0.941237	-0.917456	-1.18364	-0.398981	-0.491437	-0.178638	-0.267188	2.51408	2.63979	2.67982	2.48685	0.251366	-0.204839	-0.0654488	0.182394	2.40411	76974	BC051545|DQ225768	urate(5-hydroxyiso-)hydrolase	Urah
10558880	2.35669	1.23676	2.35669	up	0.353864	0.693271	-0.447593	-0.894677	-0.962689	-0.726333	0.294342	-0.302447	-0.166592	0.457272	0.421833	0.224113	0.510431	0.410543	-0.158521	-0.0616913	-0.489053	1.97443	98845	BC005492|BC009098	EPS8-like2	Eps8l2
10559185	2.30082	1.20215	2.30082	up	0.0400705	0.315752	-0.0558667	-0.112569	-0.344922	-0.0783069	0	-0.501668	-0.598724	0.434722	0.523222	0.662684	1.12384	0.522034	-0.287698	-0.429944	-0.304296	1.19383	55925	AB026805|BC100747|BC100748|BC103602|BC103665	synaptotagminVIII	Syt8
10559248	2.02734	1.01959	2.02734	up	-0.317221	0.52776	-0.130266	-0.0262718	-0.390193	-0.0747964	-0.0580549	0	-0.0306492	0.330956	1.37994	1.30878	0.944792	0.137896	-0.00205326	-0.257865	0.170606	-0.214736	27027	AF175771|AF291425|AY039000|BC051204|BC055858	tetraspanin32	Tspan32
10559297	2.41269	1.27064	2.41269	up	-0.653665	0.802839	-0.534648	-0.53135	-0.81498	-0.679443	0.288905	-0.245025	-0.088397	-0.0256081	0	0.152101	0.591201	0.411631	-0.192879	0.027133	-0.113944	1.13409	18400	AB012084|AF028739|AF037065|AJ404609|BC003734|BC015078	solutecarrierfamily22(organiccationtransporter),member18	Slc22a18
10559385	2.96279	1.56696	2.96279	up	2.09512	2.23491	0	0.65407	0.247007	-0.606051	-0.268672	-1.6773	-1.88209	1.63515	1.72003	1.40762	0.960906	-0.509592	-1.727	-1.71595	-2.01281	-2.31704	211577	BC019711	MAS-relatedGPR,memberF	Mrgprf
10560164	5.07465	2.34331	5.07465	up	-1.5604	-1.70187	-1.49743	-0.416324	1.24476	0.405564	-0.689542	0.546569	0.890776	-1.43225	1.69809	3.26538	2.74887	-0.596219	0.775892	0.917489	-0.168768	-1.51847	252830	BC128024	oocytespecifichomeobox6	Obox6
10560709	3.68502	1.88167	3.68502	up	0.327048	0.0686531	0.482555	-0.708231	-0.87044	-0.661892	-0.786343	0.0445375	0.0535183	1.11955	0.859526	0.974043	1.21978	-0.0451193	0	-0.0540133	-0.849123	-0.0495605	52118	AB195430|BC013673|BC032283|BC138219|BC138220|U35836	poliovirusreceptor	Pvr
10560919	3.26416	1.70671	3.26416	up	-0.776398	-0.464755	-0.63009	-0.888583	-1.17875	-0.862952	0.738444	1.71629	1.88639	-0.480234	0.307193	0.499799	0.843761	0	1.64121	2.07227	2.08183	-0.76189	232975	BC020177|BC034645|BC037206|BC042894	ATPase,Na+/K+transporting,alpha3polypeptide	Atp1a3
10561008	4.05601	2.02006	4.05601	up	-4.37648	-2.23987	0.327551	0	0.165932	-0.269777	-1.11389	-2.55922	-2.07375	1.23441	1.3257	1.51347	1.75028	1.23666	-2.21085	-2.3539	0.764424	-2.6821	26365	AB236328|AB236329|M77196|X15351|X67279|X67283|X67281	carcinoembryonicantigen-relatedcelladhesionmolecule1	Ceacam1
10561025	4.89259	2.2906	4.89259	up	-0.157123	4.77562	0	0.00999832	-0.285163	-0.367928	-0.134494	-0.344086	-0.445113	1.94522	2.36873	1.84027	1.92267	0.132905	-0.275946	-0.110117	-0.297609	5.05756	72383	BC059093	cornifelin	Cnfn
10561128	6.518	2.70443	6.518	up	-1.86477	-0.114207	-1.36481	-0.202977	1.07444	0.833958	-0.332257	-0.721064	-0.438956	0.604288	1.8444	3.04891	3.53839	1.70454	-0.740445	-0.524585	-0.602711	1.13975	74134	BC064733	cytochromeP450,family2,subfamilys,polypeptide1	Cyp2s1
10561153	2.05395	1.0384	2.05395	up	-0.612078	-0.639489	-0.397853	-0.556359	-0.237578	0.489381	2.44361	0	0.566065	-0.672411	-0.446689	-0.0147715	1.52778	3.81782	0.18632	0.697824	1.44492	-0.628451	243881		cytochromeP450,family2,subfamilyb,polypeptide23	Cyp2b23
10561335	2.48407	1.31271	2.48407	up	-1.8006	-1.13059	-1.4702	-1.10394	-0.715019	-0.581239	0.772541	-0.147703	0.321715	-0.800296	-0.266747	0.0555267	0.731466	0.907411	0.0224895	0.263451	0.2137	0.72427		AB110830|BC072590|BC139761|M94632
10561478	23.647	4.56359	23.647	up	-0.784611	2.96706	-0.491267	-0.696676	-0.594623	-0.384136	0	-0.496151	-0.272789	2.84391	3.54967	3.70595	4.17945	2.36471	-0.460791	-0.0381236	-0.430019	1.52211	233038		non-specificcytotoxiccellreceptorprotein1homolog(zebrafish)	Nccrp1
10561673	2.37102	1.24551	2.37102	up	0.860248	0.0664468	0.10147	-0.252566	-0.239373	-0.339671	0	0.00646114	-0.39282	0.467406	0.378548	0.68032	0.905839	-0.263976	-0.173352	-0.537478	-0.823139	-0.0410442	101809	AB115762|BC052757|BC062119	sprouty-related,EVH1domaincontaining3	Spred3
10561702	5.781	2.53132	5.781	up	-1.08232	-0.660787	-1.29668	-1.00804	-0.243999	-0.389935	-0.240998	0.304353	0.176898	0	1.18642	2.01671	2.14139	1.13	0.0939646	0.0338249	-0.209436	1.21098	52150	BC115791|BC115915|DQ185135	potassiuminwardly-rectifyingchannel,subfamilyK,member6	Kcnk6
10561927	2.00214	1.00154	2.00214	up	-0.346033	0.616199	-0.928317	-0.843861	-0.772736	-0.880868	0.236272	0.801392	1.02333	0.00571632	-0.0319977	0	0.120675	-0.572169	0.91653	0.965884	0.570624	-1.56789	11803	BC021877|L04538	amyloidbeta(A4)precursor-likeprotein1	Aplp1
10562192	3.90054	1.96367	3.90054	up	1.27796	1.22397	1.11337	0.128797	0	-1.27228	-0.486673	-0.206964	-0.586289	1.37936	1.23588	0.957868	0.691393	-0.247209	-0.460729	-0.632473	-0.128186	-3.01505	18301	U72680	FXYDdomain-containingiontransportregulator5	Fxyd5
10563170	15.2247	3.92834	15.2247	up	-1.188	-0.250984	-0.668608	-0.231106	0.725115	0.314455	0.727637	-0.240681	0	0.720329	3.13099	3.96754	4.24279	3.33785	-0.137796	0.10703	-0.0885589	-0.430887	50722	AF177399|AF274312|BC002215	dickkopf-like1	Dkkl1
10563350	2.2547	1.17293	2.2547	up	-0.678527	-0.474169	-0.458263	-0.667861	-0.419967	-0.0866435	0.134094	0.191346	0.415182	-0.446148	-0.238501	0.23168	1.08629	0.805925	0.595997	0.846302	-0.111675	1.52899	14344	AF064792|BC138534|BC145831|BC095942	fucosyltransferase2	Fut2
10563377	7.29674	2.86725	7.29674	up	-0.45213	-0.303327	-0.436087	-0.851108	-0.968586	-0.497942	-0.0147319	0	0.041091	0.357484	2.41197	2.52322	2.36931	0.220575	0.0287824	0.0561008	-0.365855	4.20808	54200	AF026072|AF478566|BC009811|BC009813	sulfotransferasefamily,cytosolic,2B,member1	Sult2b1
10563441	2.17003	1.11772	2.17003	up	0.932531	0.946198	0.892209	0.308853	0	-0.40826	-0.202971	-1.11141	-1.61083	1.29784	1.04734	0.996237	0.709456	-0.278448	-1.60699	-1.77271	-1.63609	-3.58276	13732	AF011750|BC001999|U87948	epithelialmembraneprotein3	Emp3
10563487	3.65612	1.87031	3.65612	up	-0.291117	-0.337885	-0.0971818	-0.235318	0.0991764	0.108432	0.371856	0	-0.0389342	0.0201006	0.70098	1.30926	1.97875	0.356554	0.107342	0.104717	-0.197248	-0.32434	20927	BC141411	ATP-bindingcassette,sub-familyC(CFTR/MRP),member8	Abcc8
10563527	4.65973	2.22025	4.65973	up	-0.184357	-0.00792909	0.0646687	-0.0294285	0	0.329605	0.0165019	-0.163924	-0.0925226	1.00771	1.66712	2.04713	2.54985	0.474737	-0.0664639	-0.0682354	-0.175286	-0.384669	72088	AF228924|AF228925|AY103465|AY246556|BC010819	Ushersyndrome1C	Ush1c
10563597	2.81475	1.49301	2.81475	up	-0.412201	0.558375	-0.375533	-0.434027	-0.407873	0.357593	0.321746	0.00150299	0	-0.230048	-0.427956	-0.223731	1.8506	0.111315	0.185357	-0.0229068	0.0896604	-0.447989	20210	BC055885	serumamyloidA3	Saa3
10564417	2.84231	1.50706	2.84231	up	-0.339885	0.0901141	0	-0.291409	-0.318953	-0.0548573	0.536861	-0.278307	-0.517421	0.273319	0.407648	0.736946	1.45221	0.230709	-0.46662	-0.362021	-0.397974	3.84429	56847	AF152359|AF246711|AF253409|AF280404|BC026667|BC058277	aldehydedehydrogenasefamily1,subfamilyA3	Aldh1a3
10565152	3.23853	1.69534	3.23853	up	-0.228114	0.916398	-0.124585	0.375734	0.517688	0.423407	-0.515	-0.467399	-0.389799	0.835039	1.26918	1.27753	2.11875	0.147818	-0.54883	-0.209954	-0.653772	-0.0402503	26557		homerhomolog2(Drosophila)	Homer2
10565156	4.0128	2.00461	4.0128	up	-0.569081	1.14498	0.295383	0.945066	0.455784	0.242168	-0.677945	-0.218946	-0.15052	1.76891	2.32046	1.93479	2.24678	-0.188123	-0.303836	-0.0788684	-0.442966	-0.554635	26557	AB017136|AF093259|AF093260|BC038314	homerhomolog2(Drosophila)	Homer2
10565204	2.23801	1.16222	2.23801	up	0.16051	0.415526	-0.0939112	-0.415503	-0.693728	-0.641768	0	-0.638086	-0.804358	0.171706	0.217704	0.0903873	0.520449	0.377456	-0.683271	-0.949228	-0.623236	2.56459	12173	U88064	basonuclin1	Bnc1
10565255	4.79294	2.26091	4.79294	up	0.335183	2.44078	0	-0.192548	-0.377628	0.0912638	2.61728	-0.290195	-0.270538	1.60942	2.12964	2.19466	2.35218	1.97753	-0.426123	-0.347864	-1.3539	-0.995284	80982	AB103331|AY007814|BC056981|BC115873|BC116643	cellmigrationinducingprotein,hyaluronanbinding	Cemip
10565315	2.13037	1.09111	2.13037	up	0	0.0329847	0.353309	0.497299	0.413543	0.163112	-0.641882	-0.690619	-0.805882	0.739304	0.912386	1.06282	1.25422	0.171153	-0.67138	-0.750267	-0.899554	-0.134676	14085	BC010767|M84145	fumarylacetoacetatehydrolase	Fah
10565689	2.55876	1.35544	2.55876	up	-0.623314	0.39492	-0.96348	-0.530821	-0.388181	-0.40189	-0.0312061	-0.255513	0	0.271296	0.359858	0.624788	0.953552	0.476459	-0.074667	0.140984	-0.000707149	-2.09093	12337	BC014767|U85020	calpain5	Capn5
10565775	4.61259	2.20558	4.61259	up	-1.11038	0.6231	0	0.102986	0.117917	-0.604057	-0.980509	-1.00408	-1.12011	1.14049	1.51983	1.9066	1.60152	-0.132133	-1.32314	-1.23816	-0.459174	1.22993	67800	AF384160|BC043447	diacylglycerolO-acyltransferase2	Dgat2
10565815	4.09464	2.03374	4.09464	up	-0.165011	0.796992	0.336557	0.24246	0	-0.217579	0.0231495	-0.283962	-0.499418	1.50396	1.29995	1.83569	1.81616	0.0566463	-0.506269	-0.327275	-0.184715	-0.10085	100503386		predictedgene4980	Gm4980
10566272	4.14533	2.05149	4.14533	up	-0.0467825	0.0728605	2.34499	0.803305	0.374198	0.244975	-0.136169	-0.185943	-0.329752	4.07087	3.37191	2.79694	2.29646	-0.0359063	-0.117562	-0.317148	-0.141653	-0.191179	15135	BC057014|M26897|J00415	hemoglobinY,beta-likeembryonicchain	Hbb-y
10566709	3.36499	1.7506	3.36499	up	-0.0339332	0.110895	0.133218	0.0526648	-0.0119934	-0.0704989	-0.0423679	-0.21683	-0.43757	1.22557	1.49799	1.61435	1.68011	-0.191639	-0.319505	-0.171749	-0.0315256	0.644099	244202	AY355344|AY489193|BC113194|BC113801	NLRfamily,pyrindomaincontaining10	Nlrp10
10567995	2.23407	1.15967	2.23407	up	0	0.975575	0.853831	0.185768	-0.648404	-0.509318	-0.528384	-0.652097	-0.907623	1.00161	0.818531	0.570372	0.650356	-0.223776	-0.835142	-0.56646	-0.836447	1.57616	56312	AF131196|BC002109	nuclearproteintranscriptionregulator1	Nupr1
10568355	2.17301	1.11969	2.17301	up	-1.1678	-0.698745	-1.02329	-0.674569	-0.873331	-0.696142	0.170653	-0.0535512	0.147678	0	0.25167	0.100396	0.423551	-0.00625181	0.0777831	0.101117	0.339525	1.42486	66824	AB032249|AF310104|BC008252	PYDandCARDdomaincontaining	Pycard
10568536	4.05829	2.02087	4.05829	up	-1.08212	0.171881	-0.631722	-0.753848	0.0266981	0.20269	-0.642621	-0.899961	-1.07329	-0.433569	0.725197	1.24464	2.22356	0.486118	-1.02324	-0.977876	-1.06863	1.06736	55987	AF017639|BC021444	carboxypeptidaseX2(M14family)	Cpxm2
10569024	2.17709	1.1224	2.17709	up	-1.40507	-1.32085	0.0289488	0.428963	0.794134	0.326686	-0.0811758	-0.57374	-0.359269	0.571187	1.12785	1.27737	1.44909	-0.114443	-0.437192	-0.323421	0.0690966	-0.845099	24058	AF113795|AF239957|BC010806|BC094069	singleimmunoglobulinandtoll-interleukin1receptor(TIR)domain	Sigirr
10569038	2.65357	1.40793	2.65357	up	-2.38511	-1.86745	-1.79512	-2.20835	-1.51456	-0.72022	0.477664	0.723948	0.916664	-2.1185	-1.0334	-0.454661	0.687715	0.836695	0.732894	0.978731	1.34355	0.345317	71345		anoctamin9	Ano9
10569437	12.7321	3.6704	12.7321	up	-3.73513	-3.28877	-1.12469	-2.68324	-2.74431	-3.08505	0	1.15771	1.04206	-0.0961275	0.204108	0.625462	0.585349	0.469971	1.0191	1.13592	1.10957	-0.890619	22113	BC019141	pleckstrinhomology-likedomain,familyA,member2	Phlda2
10569504	2.84182	1.50682	2.84182	up	1.60506	1.21418	0.16008	-0.922665	-0.812662	-1.38765	-1.76181	0.420457	-0.0441933	0.784574	-0.0598068	0.0722227	0.119163	-1.08652	0.134269	-0.186267	-0.745546	1.97027	79201	AY046550|AY165625|BC106828|BC106829	tumornecrosisfactorreceptorsuperfamily,member23	Tnfrsf23
10569687	4.81439	2.26735	4.81439	up	-2.93182	-2.47796	-2.53751	-2.67253	-2.68	-0.757915	2.1705	2.61923	2.50918	-2.41198	-1.34284	0	1.50944	2.44629	2.57656	2.1918	2.90007	0.0974517	245128	AB201954|BC050126|BC080735|BC086454		AU018091
10569923	2.94992	1.56068	2.94992	up	0.368341	-0.12246	0	-0.176088	-0.168317	-0.182661	0.405839	-0.231453	-0.104349	0.114901	0.979773	1.45514	1.37802	0.226624	-0.224733	0.294498	-0.272361	1.50908	72267	BC080783	leucinerichrepeatcontaining8family,memberE	Lrrc8e
10572635	3.67502	1.87775	3.67502	up	-1.61632	0.0968747	-1.51404	-2.40405	-0.825792	-0.269691	0	0.00638008	-0.033247	0.752437	1.10044	1.43948	1.60806	0.826913	-0.0375576	-0.110159	-1.00222	2.43847		AF058798|AF152893
10572865	3.70038	1.88767	3.70038	up	-0.0766897	3.54877	0.18565	-0.0877857	-0.0187907	-0.0358048	0.0513358	-0.146956	-0.211962	0.305806	0.450972	0.852285	1.85187	0.303927	-0.282317	-0.129459	-0.235427	-0.000969648	71597	AB219124|BC128289|BC128290	intestinespecifichomeobox	Isx
10574451	3.32342	1.73267	3.32342	up	0.52646	0.864797	0.106622	-0.00108242	0.0720463	-0.0463121	0	-0.262002	-0.465796	1.62691	1.18071	1.54135	1.68636	-0.0784969	-0.240474	-0.399824	-0.180859	-0.404645	65115	BC138184	brainexpressed,associatedwithNedd4,1	Bean1
10574572	2.5525	1.35191	2.5525	up	-0.586627	0.559084	-0.00914431	-0.478367	-0.056674	0.127028	-0.16692	-0.514744	-0.383396	0.377016	0	0.977074	1.47894	0.699808	-0.536834	-0.455713	-0.424022	4.27681	72361	BC024548|BC027185|BC027555	carboxylesterase2G	Ces2g
10575799	2.09256	1.06527	2.09256	up	-1.37753	-1.19241	-1.06016	-1.20983	-0.737849	-0.749818	-0.0250587	0.965499	1.01506	-0.181936	0.0997429	0.232617	0.315454	-0.503727	0.9442	1.3527	0.735352	0.701395	234779	BC023877	phospholipaseC,gamma2	Plcg2
10575833	2.29375	1.19771	2.29375	up	-0.210318	-0.00637746	0.0423036	0	-0.120208	0.00961971	0.448732	-0.0984249	-0.405669	0.231385	0.336086	0.903318	1.20733	0.645125	-0.374218	-0.197972	-0.107646	-0.0988431	15486	BC012682|Y09517	hydroxysteroid(17-beta)dehydrogenase2	Hsd17b2
10575993	2.01101	1.00792	2.01101	up	0.00859499	0.904025	-0.329446	-0.236722	-0.430962	-0.104994	-0.519536	-0.715411	-0.932713	0.156282	0.577865	0.628542	0.902928	0.109908	-0.690021	-0.781506	-0.361599	1.06282	234797	BC027126	RIKENcDNA6430548M08gene	6430548M08Rik
10576288	2.15176	1.10552	2.15176	up	-0.246086	-0.2279	-0.244624	-0.789777	-0.648502	-0.559649	-0.0275755	0.117115	0.193388	0.011281	-0.0517073	0.340915	0.545872	-0.130148	0.0697365	0.458694	0.143753	0.249663	234857	BC026502|BC049152	spirehomolog2(Drosophila)	Spire2
10576332	3.75766	1.90983	3.75766	up	-0.451226	0.0214424	0.280473	0.432702	0.159353	-0.978578	-1.16463	-0.0757675	-0.126587	1.29194	2.0318	1.42071	0.931255	-1.14046	-0.159405	0.0766582	0.0285425	-0.980265	17199///22152	AF312873|BC031357|BC088749	melanocortin1receptor|tubulin,beta3classIII	Mc1r|Tubb3
10577782	2.50954	1.32742	2.50954	up	-0.15029	0.883497	0.0336494	-0.0579243	-0.0900602	0.0494015	0.355893	-0.471607	-0.374831	0.671653	1.36393	1.3935	1.37683	0	-0.430141	-0.32122	-0.178266	-0.215748	330723	BC132380|BC145842	HtrAserinepeptidase4	Htra4
10578916	2.10763	1.07562	2.10763	up	0.644975	-0.0250106	0	-0.389848	-0.3764	-0.501321	-0.437156	-0.0282421	0.137672	0.252228	0.434544	0.678294	0.574299	-0.156344	0.20678	0.62409	-0.0673208	1.27804	66234	BC006802	methylsterolmonoxygenase1	Msmo1
10579602	8.90157	3.15406	8.90157	up	-0.0954828	0.198974	0	-0.554258	-0.734169	-0.615197	0.149726	-0.558534	-0.390652	1.11414	2.10062	2.62004	2.53886	0.186039	-0.510883	-0.122489	-0.73389	1.0183	72297	AY037785|AY039028|BC026418	UDP-GlcNAc:betaGalbeta-1,3-N-acetylglucosaminyltransferase3	B3gnt3
10579609	2.06042	1.04294	2.06042	up	-0.65948	-0.530496	-0.807641	-0.646976	-0.526095	-0.360033	0.108473	0.0897865	0.116456	-0.25125	0	0.162891	0.682902	0.262188	0.0325856	0.32517	0.742717	-0.430559	74015	AK172927|BC032207|BC115416	FCHdomainonly1	Fcho1
10580663	3.23136	1.69214	3.23136	up	-0.0217853	1.31437	0.157146	0.202473	0.106164	-0.0973678	-0.0101686	-0.02245	0	1.27513	2.02469	1.57491	1.59478	0.138546	-0.148045	-0.241097	-0.0610347	-0.098486	234564	AB023632|BC013479	carboxylesterase1F	Ces1f
10580782	2.35732	1.23715	2.35732	up	0.521524	0.782005	0.270422	-0.0486593	-0.375199	-0.290408	-0.124685	-0.1286	-0.293121	1.30731	1.01298	1.0687	0.94674	-0.127377	-0.362709	-0.0458498	-0.296556	0.532389	114255	AF418207|BC004705	dockingprotein4	Dok4
10581266	3.36248	1.74953	3.36248	up	-0.369802	1.15249	0.0146532	0.988425	0.904928	-0.0991716	-0.761665	-0.178719	-0.191461	1.76206	1.99649	1.92227	1.65035	-0.238869	-0.253646	0	-0.269735	-2.05555	67971	BC010788	tubulinpolymerization-promotingproteinfamilymember3	Tppp3
10581650	2.37935	1.25056	2.37935	up	-0.0203028	-0.087188	0.138353	0.283719	0.0333982	-0.0363388	-0.00560284	-0.156594	-0.292891	0.25501	0.596073	1.07275	1.21423	-0.240583	-0.217705	-0.116014	-0.0302513	-0.0428925	26887	AF109155|BC057886	carbohydrate(chondroitin6/keratan)sulfotransferase4	Chst4
10581996	2.70919	1.43786	2.70919	up	-0.24615	-0.273457	0	-0.392383	-0.755883	-1.14502	0.484241	1.11622	1.53996	0.100294	-0.198016	0.0400705	0.292841	0.0152283	1.3353	1.81153	1.83338	-1.52303	75796	AY273799|BC058956	chromodomainprotein,Ychromosome-like2	Cdyl2
10582694	3.62381	1.85751	3.62381	up	-0.292936	-0.348448	0.104333	-0.0382929	-0.109033	-0.235476	0.748321	-0.0663795	-0.249501	1.17517	1.31639	1.44837	1.62203	1.15331	-0.186347	-0.170191	-0.0962985	1.21227	69627	BC115734|BC115819	familywithsequencesimilarity89,memberA	Fam89a
10582874	2.43404	1.28335	2.43404	up	0.398267	0.196993	-0.190782	-0.173333	-0.206322	-0.170514	-0.17458	-0.213631	-0.0359907	0.170035	-0.00960731	0.275518	1.11284	0.0990787	0	-0.223856	1.3499	-0.289218	102633783	AY845948|BC039938|BC094500|BC099598	sp110nuclearbodyprotein-like	LOC102633783
10583291	2.20737	1.14233	2.20737	up	0.525364	0.677493	1.17787	-0.163385	-0.575279	-0.55691	-0.000993252	-0.476801	-0.61368	1.46139	1.18007	0.663288	0.585416	0	-0.645042	-0.734726	-0.476043	0.183431	69137	BC055786	V-setandtransmembranedomaincontaining5	Vstm5
10584604	9.47031	3.24341	9.47031	up	-0.139464	0.0639029	-0.371119	-0.379502	-0.258768	-0.379484	0.417248	-0.500697	-0.039289	0.103916	1.81857	2.84603	2.86393	1.15597	-0.261313	0.103639	-0.527772	6.09232	72169	BC027353	tripartitemotif-containing29	Trim29
10584835	2.25827	1.17522	2.25827	up	0.285583	0.0701067	0	-0.083127	-0.552187	-0.229299	-0.17563	-0.316681	-0.60314	0.471975	0.175695	0.287053	0.945919	0.694603	-0.609904	-0.400121	-0.265499	3.35411	319742	BC132150|EF102773	myelinproteinzero-like3	Mpzl3
10585778	2.16265	1.1128	2.16265	up	-0.316031	0.664023	-0.681887	-0.596537	-0.159456	0.293331	1.73293	0	-0.114303	-0.414603	0.0286918	0.718881	1.40613	2.36534	-0.233108	-0.277604	-0.163242	2.14597	20361	AB017532|AF176670|BC057875	semadomain,immunoglobulindomain(Ig),andGPImembraneanchor,(semaphorin)7A	Sema7a
10586781	2.3985	1.26213	2.3985	up	-0.442935	0.406395	0	-0.196808	-0.235705	0.104359	-0.664021	-1.08745	-0.830604	0.621257	0.957215	1.11261	1.36649	0.0807991	-1.0493	-0.981231	-0.996199	0.731111	71602	BC051391	myosinIE	Myo1e
10587323	3.90555	1.96553	3.90555	up	0.247377	2.95524	0.112019	-0.245265	-0.127129	-0.152068	-0.318525	-0.379969	-0.221056	2.251	2.73113	2.37264	1.81346	-0.192436	-0.159117	-0.34734	-0.0497868	0.807695	14857///100042295	BC061134|BC132572|BC132576|BC030173|BC061133	glutathioneS-transferase,alpha1(Ya)|predictedgene3776	Gsta1|Gm3776
10587331	3.56592	1.83427	3.56592	up	0.274142	2.95239	0.119813	-0.2306	-0.113024	-0.120591	-0.336387	-0.343202	-0.231263	2.28214	2.69423	2.39281	1.71368	-0.0713015	-0.141603	-0.262742	-0.020721	0.804564	100042295///14857	BC132572|BC132576|BC030173|BC061133|BC061134	predictedgene3776|glutathioneS-transferase,alpha1(Ya)	Gm3776|Gsta1
10587616	3.92309	1.97199	3.92309	up	-1.27478	1.01309	0.842745	0.984737	0	-0.194022	0.0695524	-1.62983	-1.35904	2.34585	2.29629	2.08685	1.77797	-0.198353	-1.83403	-1.62089	-1.55972	-2.69225	244954	BC075675|DQ223037	protease,serine35	Prss35
10587639	6.2448	2.64265	6.2448	up	-0.382936	0.314722	-0.714448	-0.348414	0	-0.226017	0.266677	-0.88241	-1.30189	0.223026	1.01281	1.86152	2.41664	1.32144	-1.28465	-1.35343	-1.28331	2.77486	23959	BC119268|BC119270|L12059	5nucleotidase,ecto	Nt5e
10587880	2.15865	1.11013	2.15865	up	-0.276717	-0.421202	1.24846	0.79453	0.91026	0.263226	-1.55974	-0.146683	-0.152291	1.61293	1.36032	1.38441	1.37335	0	-0.222518	-0.0741644	0.029551	-0.792284	76477	AF352788|BC051174	procollagenC-endopeptidaseenhancer2	Pcolce2
10588263	3.24807	1.69958	3.24807	up	0.680358	0.280674	0.478539	0.0926866	0	-1.1252	-1.17293	-2.08116	-2.39998	1.02356	0.875795	0.776687	0.574388	-0.634458	-2.29996	-2.67294	-2.67847	-0.0804949	24059	AF323958|BC035200	solutecarrierorganicaniontransporterfamily,member2a1	Slco2a1
10588731	2.99049	1.58038	2.99049	up	-0.112683	0.675856	-0.174885	-0.148935	0	-0.298307	0.197151	-0.434608	-0.43052	0.0698319	0.776343	1.01568	1.28207	0.432632	-0.220572	-0.185061	-0.307444	2.63767	19882	BC141379	macrophagestimulating1receptor(c-met-relatedtyrosinekinase)	Mst1r
10589329	2.24016	1.1636	2.24016	up	0.382332	1.4466	0.230845	0.106246	-0.0227513	-0.0125396	-0.182881	-0.131435	-0.380028	1.21225	1.369	1.22113	1.15106	0.144068	-0.263491	-0.407672	-0.209468	-0.163317	270198	AY646092|AY707862|AY756065|AY756066|AY756067|BC057594|DQ350638|EU571215|EU571216|EU571217	6-phosphofructo-2-kinase/fructose-2,6-biphosphatase4	Pfkfb4
10589654	4.51658	2.17523	4.51658	up	-0.0981121	0.308665	0.451755	-0.631163	-0.9396	-0.8218	-0.0385852	-0.209327	-0.0813904	1.47185	1.16002	0.934129	1.35343	0.0705762	-0.152636	-0.0418539	-0.0649345	1.01775	235633	AB107016|AF481142|BC022645|BC117928|BC117929	ALS2C-terminallike	Als2cl
10589940	2.10392	1.07308	2.10392	up	-0.000810623	-0.1684	-0.441473	-0.754995	-0.622365	-0.537033	0.169457	0.254555	0.453665	0	-0.0999393	0.0156841	0.536049	0.679415	0.248041	0.529049	1.05472	-0.900802	74486	BC027256	oxysterolbindingprotein-like10	Osbpl10
10590909	4.97873	2.31578	4.97873	up	0.593062	1.20536	0.420289	-0.730394	-0.862225	-1.1207	-0.773038	-0.524284	-0.597839	1.23425	1.16609	1.24184	1.19507	0	-0.489307	-0.64238	-0.739063	2.14794	71946	BC019813|BC025228|BC033411|BC096490	endonucleasedomaincontaining1	Endod1
10592001	2.18739	1.12921	2.18739	up	-2.75281	-1.16841	-2.25392	-1.67649	-0.340659	0.52845	0.759367	-0.228662	0	-1.23742	0.327708	0.962188	1.65766	1.29128	0.0302353	0.100131	-0.452232	1.5552	19143	AF042822|BC005496	suppressionoftumorigenicity14(coloncarcinoma)	St14
10592044	9.41135	3.2344	9.41135	up	-0.455619	-0.282541	-0.451291	-0.454876	-0.283568	-0.224547	-0.00869989	-0.11712	0.175613	-0.150701	0.716847	1.71144	3.00985	2.13789	0.159853	0.391591	0.0854161	0.0208092	235135	BC018222|BC026654	transmembraneprotein45b	Tmem45b
10592106	2.07502	1.05312	2.07502	up	0.240475	-0.025156	0.785502	0.360047	0.0918856	-0.117228	-1.09505	-0.646342	-0.43539	1.04253	0.881479	1.02094	0.935896	-0.641954	-0.596404	-0.482908	-0.702407	0.138488	117149	AF378130|AF410784|BC005584	toll-interleukin1receptor(TIR)domain-containingadaptorprotein	Tirap
10592515	2.36483	1.24174	2.36483	up	0.873639	0.162838	0.50142	0.552761	0.0569091	-0.0298631	-0.450741	-0.770951	-0.560108	1.31484	1.22563	1.13329	1.21187	-0.350807	-0.488357	-0.72108	-0.572246	-0.587766	72828	AB075602|BC053436	ubiquitinassociatedandSH3domaincontaining,B	Ubash3b
10593634	2.01866	1.0134	2.01866	up	-0.543312	-0.0364456	2.177	0.807627	0	0.140232	-1.00695	-1.2578	-1.37002	2.32193	1.84152	1.62264	1.15363	-0.316845	-1.29853	-1.42756	-1.39311	1.87704	270162	BC120566|BC144963	ELMO/CED-12domaincontaining1	Elmod1
10594277	2.51506	1.33059	2.51506	up	-0.00499105	-0.0751383	-0.0576806	-0.0515118	-0.1236	-0.135259	0.229634	-0.172771	0.0989199	0	0.20151	0.418148	1.19533	1.28116	0.0105529	0.0439453	-0.109782	0.0961401	74090	AY424294|BC054855|BC100516	progestinandadipoQreceptorfamilymemberV	Paqr5
10594758	2.30724	1.20617	2.30724	up	0	-0.133404	-0.057229	0.0663352	-0.0575237	-0.0468931	0.174599	-0.176005	-0.0665326	0.370077	0.503934	0.805882	1.15927	0.522177	-0.141081	-0.164441	-0.133163	0.568463	72077	AY039027|BC018297|EF202835	glucosaminyl(N-acetyl)transferase3,mucintype	Gcnt3
10594948	3.65134	1.86843	3.65134	up	0.0587292	0.221477	0.142312	0.0972023	0.1024	-0.22746	-0.055788	-0.0706849	-0.423266	2.04754	2.00142	1.85632	1.64097	0	-0.306074	-0.346552	-0.361184	-0.417072	208898		unc-13homologC(C.elegans)	Unc13c
10594963	4.20708	2.07282	4.20708	up	0.342314	0.204681	0.427262	0.0257225	-0.0247369	-0.286221	0.606143	-0.138642	-0.2785	2.44537	2.55069	2.08052	1.7866	0.665331	-0.461119	-0.549646	-0.509078	-0.594497	208898		unc-13homologC(C.elegans)	Unc13c
10594967	3.09991	1.63223	3.09991	up	0.192408	0.327787	0.444181	-0.181393	-0.0253239	-0.286748	0.7357	-0.0342765	-0.33283	1.93226	2.41107	1.95412	1.34548	0.708617	-0.238456	-0.442086	-0.448348	-0.497792	208898		unc-13homologC(C.elegans)	Unc13c
10594973	4.86111	2.28129	4.86111	up	0.34934	0.253935	0.604137	-0.225386	0	-0.280516	0.383408	-0.208692	-0.491617	2.4367	2.27968	2.20013	2.00077	0.413931	-0.390487	-0.450305	-0.5403	-0.612072	208898	BC030416	unc-13homologC(C.elegans)	Unc13c
10595070	3.65724	1.87076	3.65724	up	-1.78476	-0.445786	-1.89115	-1.31388	-0.262557	0.570794	-0.386777	-0.260812	0.233909	0	1.59573	2.35124	2.44155	0.446746	-0.000931263	-0.279528	-0.0729196	2.91674	208994	BC120577|BC120579	familywithsequencesimilarity83,memberB	Fam83b
10595156	5.53758	2.46926	5.53758	up	-0.490704	-0.463486	-0.464465	-0.0824251	-0.549882	0.0481417	6.36301	6.58851	6.58964	-0.378234	-0.273838	-0.0602646	2.5174	5.68251	6.5463	6.63177	6.45207	-0.35285	434423	AF490349|BC092353|BC092354|BC095979	developmentalpluripotencyassociated5A	Dppa5a
10595480	2.05105	1.03636	2.05105	up	0.313188	0.756234	0.594158	0.265623	-0.147721	-0.200999	-1.24882	-0.894524	-1.01306	1.06227	1.05632	0.91689	0.835365	-0.484681	-1.04041	-1.03421	-1.39744	0.0146585	17436	BC003287|BC011081|BC080660|BC094028|J02652|M26756|M29546	malicenzyme1,NADP(+)-dependent,cytosolic	Me1
10595768	2.0405	1.02892	2.0405	up	-0.981297	-1.31834	0.0943923	-0.242732	-0.601376	-0.274618	-0.39989	-0.090332	0.0805569	0.109147	0.516053	0.734544	0.754304	0.00869989	-0.139417	0.135407	0.104161	-1.47538	102502	BC139068|BC139069	plastin1(I-isoform)	Pls1
10595953	2.75446	1.46177	2.75446	up	-1.09713	-0.20721	-0.501569	-0.395704	-0.155698	-0.21072	-0.491443	-0.061852	0.0968304	0.0654259	0.496666	0.709403	1.25105	0.0514193	-0.100448	0.280686	0.394623	-0.0104146	272636	BC118967	extendedsynaptotagmin-likeprotein3	Esyt3
10596200	3.61782	1.85512	3.61782	up	-0.583464	-0.381279	-0.520763	0.234501	0.532578	-0.645191	-0.0584288	0.0926943	0.158668	0.884674	1.07937	1.30378	1.20993	0.139041	0.0222578	-0.0512667	-0.211386	-1.70413	81907	AK220269|BC052085	transmembraneprotein108	Tmem108
10597182	2.1236	1.08651	2.1236	up	-0.790461	-0.248259	0.151336	0.186615	0.234996	0.105618	-0.0390797	0	-0.101991	0.798509	0.794244	0.934411	1.19213	0.422973	-0.170428	-0.102022	-0.286717	0.18552	235627	BC157956|BC172118	neurobeachin-like2	Nbeal2
10597575	2.49604	1.31964	2.49604	up	0.549774	0.772069	-0.469175	-0.731735	-0.820317	-1.65419	0.173899	0.31395	0.329419	-0.039135	-0.243843	-0.160221	-0.334547	-0.267725	0.262968	0.0988197	0.0366974	0.00356293	18799	AF133125|BC015249|BC025798|JN635596|U85711	phospholipaseC,delta1	Plcd1
10598848	2.03374	1.02413	2.03374	up	-1.10783	-1.61875	-0.218909	-0.414599	-0.361245	-0.640456	-0.0245743	0.493201	0.465016	0	0.0941458	0.394634	0.383678	0.152674	0.419536	0.272481	0.15043	-1.1743	382207	BC130270	jadefamilyPHDfinger3	Jade3
10599822	8.27905	3.04947	8.27905	up	-0.0809832	0.111158	0.247242	0.268843	0.23362	-0.0543599	-0.00136948	-0.140856	-0.205204	0.885072	2.00005	2.99099	2.99511	0.771449	-0.286928	-0.183531	-0.120577	-0.0665307	75352	AF319984|BC087920	RIKENcDNA4930550L24gene	4930550L24Rik
10600024	8.83121	3.14261	8.83121	up	-1.56658	-1.78467	2.76411	1.8839	1.77059	0.238762	0	-1.08005	-1.21751	3.17246	3.40876	3.64084	3.38137	0.495499	-1.31802	-1.75693	-1.3461	-0.307284	14765	AF065145|BC137982	G-protein-coupledreceptor50	Gpr50
10600044	4.58593	2.19721	4.58593	up	-0.297599	0.266194	1.92341	0.900864	0.582461	-0.271834	-0.436159	-0.318131	0	2.46022	1.88719	2.34174	1.92538	-0.348519	-0.462219	-0.184468	-0.774917	-0.0665531	208748	BC137616|BC137619	prolinerichGla(G-carboxyglutamicacid)3(transmembrane)	Prrg3
10602704	2.91602	1.544	2.91602	up	-0.233187	-0.824974	0.316184	0.455942	0.490747	-0.532908	-1.10367	0	-0.0581551	1.08563	0.970734	1.22277	1.01109	-0.564667	0.0333014	-0.0761223	0.366583	-2.40585	245671	BC070442	Kruppel-likefactor8	Klf8
10602896	2.53151	1.34	2.53151	up	1.10009	2.25589	0.216178	0.493119	-0.0803146	-1.10398	-0.971886	-1.35807	-1.34398	0.800437	1.00956	0.620969	0.236013	-0.778046	-1.54278	-1.37242	-2.13998	1.61974	237175	AF538952|AF538955|AF538956|AF538957|BC115874|BC116644	adhesionGprotein-coupledreceptorG2	Adgrg2
10604154	2.58756	1.37159	2.58756	up	-0.185193	-0.453677	0	-0.159305	-0.13476	0.0340488	4.12142	2.52271	2.34701	-0.201567	-0.550025	-0.0379629	1.40564	4.57167	2.12191	1.70582	3.31505	-0.242505	104384	AF201698|BC099451|BC099963|DQ058646	reproductivehomeobox9	Rhox9
10604393	2.82589	1.49871	2.82589	up	0.622086	0.630285	0.704032	0.345672	-0.145692	-0.296664	-0.711784	-1.66529	-1.53761	1.24872	1.3287	1.29313	1.20204	-0.800377	-1.64222	-1.41922	-1.87759	0.0534821	56501	AF016714	E74-likefactor4(etsdomaintranscriptionfactor)	Elf4
10604751	2.36969	1.2447	2.36969	up	0.145011	0.06074	1.26414	0.319843	-0.0995078	-0.709925	-0.845214	-0.255978	-0.200494	1.04743	0.667092	0.927755	0.534775	-0.791314	-0.269327	-0.177751	-0.845356	0.269222	14168	AF020737|AF199614|AF199615|BC018238|U66202	fibroblastgrowthfactor13	Fgf13
10606016	5.97256	2.57835	5.97256	up	-0.0306158	-0.654833	0.516434	-0.265851	-0.217789	-0.95249	-0.406202	-0.0915127	-0.240164	1.95829	1.55287	1.32915	1.62586	0.701675	-0.331751	0	0.499493	1.2339	16186	BC014720|D13565|D13821|KC815469|L20048	interleukin2receptor,gammachain	Il2rg
10607562	3.44268	1.78353	3.44268	up	-1.53784	-1.17608	0.0838761	-0.0181713	0.0848475	-0.339452	0.211395	0	-0.00166607	1.78048	2.17994	2.22625	1.44408	0.930629	-0.190477	-0.0847273	-0.776971	1.42206	245684	BC043093|BC060716	connectorenhancerofkinasesuppressorofRas2	Cnksr2

## Sheet: DOWN - High- vs Low- Klf4 d8
# Notes : DOWN - FC ([OK9_8] vs [OK_8])
Transcripts Cluster Id	FC ([OK9_8] vs [OK_8])	Log FC ([OK9_8] vs [OK_8])	FC (abs) ([OK9_8] vs [OK_8])	Regulation ([OK9_8] vs [OK_8])	[1.MEF](normalized)	[11.Klf4](normalized)	[111.OK_2](normalized)	[1111.OK_4](normalized)	[2.OK_6](normalized)	[22.OK_8](normalized)	[222.OK_18](normalized)	[3.A7](normalized)	[33.A9](normalized)	[333.OK9_2](normalized)	[4.OK9_4](normalized)	[44.OK9_6](normalized)	[444.OK9_8](normalized)	[5.OK9_18](normalized)	[55.A10](normalized)	[555.H10](normalized)	[6.1A2](normalized)	[66.Kera](normalized)	entrezgene	genbank	genedescription	genesymbol
10346878	-6.2471	-2.64319	6.2471	down	-1.12202	-1.41842	-0.575389	0.0649042	0.999874	1.44456	-0.267128	0.640854	0.475294	-0.905933	-1.6011	-1.32027	-1.19862	0.087409	0.31378	0.347245	1.59774	-0.0798845	73884		zincfinger,DBF-typecontaining2	Zdbf2
10347734	-2.44093	-1.28743	2.44093	down	-0.276522	-0.0774498	0.142943	0.959903	1.13097	1.20758	0.656245	-0.191773	-0.062604	0.0193052	0.012711	0.191176	-0.0798576	0.322966	-0.183215	-0.256896	-0.253121	-0.0131071	433323	BC049995|BC147843|BC147850	sphingosine-1-phosphatephosphotase2	Sgpp2
10353309	-2.4456	-1.29019	2.4456	down	-0.341487	-0.61569	0.136418	0.418186	0.474224	1.19677	0.0945115	0	0.381505	-0.0968628	-0.508953	-0.231513	-0.0934141	0.149311	0.239475	0.373953	-0.578823	-0.0519965	57339		junctophilin1	Jph1
10353311	-2.17753	-1.12269	2.17753	down	-0.157914	-0.742887	0.250448	0.479543	0.337646	0.945832	0.129928	-0.166463	0.334661	0.0562096	-0.325481	-0.334783	-0.176857	0.000109673	0.0392942	0.177604	-0.561075	-0.126552	57339	AB024445|BC120839|BC137669	junctophilin1	Jph1
10355984	-2.07478	-1.05296	2.07478	down	0.380178	1.2115	0	0.1939	0.238314	0.286046	0.224488	-0.322175	-0.52456	-0.0406542	0.0444937	0.175133	-0.766911	0.179325	-0.434337	-0.535178	-1.50209	-1.4147	20720	BC010675|CT010311	serine(orcysteine)peptidaseinhibitor,cladeE,member2	Serpine2
10357043	-2.78235	-1.47631	2.78235	down	0.460999	0.0107694	0.738959	1.05429	1.19693	1.37934	-0.218565	-0.575398	-0.618273	0.159799	-0.0436993	0.0766268	-0.0969696	-0.575932	-0.840596	-0.813689	-1.40104	0.0666833	12043	BC068988|BC095964	Bcellleukemia/lymphoma2	Bcl2
10358457	-2.20283	-1.13936	2.20283	down	-2.48315	-2.50433	-1.55921	-0.280053	0.893121	0.803125	1.10617	1.70049	1.6617	-1.41689	-0.583031	-0.947992	-0.336236	1.28325	1.69331	1.54106	1.98413	-2.19138		AY833558|BC090663|BC116226	predictedgene4322[Source:MGISymbol;Acc:MGI:3782503]	Gm4322
10358894	-3.60293	-1.84917	3.60293	down	0	0.116524	-0.533866	0.113182	-0.323838	0.323297	0.0590658	0.0272827	0.424286	-0.782036	-0.911259	-1.39109	-1.52587	-0.470767	0.314116	0.444906	-0.0908651	-0.0458598		BC024124|BC030875|BC092291|U27014	predictedgene6652[Source:MGISymbol;Acc:MGI:3647244]	Gm6652
10361023	-2.19206	-1.13229	2.19206	down	-0.050436	-0.345832	0.452357	1.67938	1.56693	1.42518	-0.00254011	-0.182195	-0.177784	0.497682	0.239371	0.470003	0.292895	0.0668836	-0.27338	-0.347869	-0.636004	-0.0727255	19130	AF061576|BC051411	prosperohomeobox1	Prox1
10363118	-3.43841	-1.78174	3.43841	down	0	-0.922169	0.107997	0.165401	-0.0182161	0.212107	-0.24879	0.480526	0.618535	-0.30495	-0.954257	-1.15712	-1.56963	-0.318415	0.537583	0.698892	0.784693	0.793322	66686	BC026771	discoidin,CUBandLCCLdomaincontaining1	Dcbld1
10363415	-3.35129	-1.74472	3.35129	down	-0.43473	-0.410307	-0.309864	0.191278	0.843884	1.16799	0.475118	0.478803	0.909246	-0.742968	-0.560228	-0.374495	-0.576727	0	0.551971	1.10361	0.477376	-0.448543	94214	AK122233|BC057324|BC060210	sparc/osteonectin,cwcvandkazal-likedomainsproteoglycan2	Spock2
10365290	-3.26491	-1.70704	3.26491	down	0.437381	0.612247	-0.0358906	0.552697	0.695983	1.43584	0.165301	0	-0.313282	0.255108	-0.195019	-0.1176	-0.271201	0.601367	-0.224232	-0.416792	-0.537533	-1.58408	58250	AB030378|BC137629|BC144793	carbohydratesulfotransferase11	Chst11
10365833	-3.25666	-1.7034	3.25666	down	-0.902727	-1.06271	-0.752647	0.220838	0.208027	0.657904	0.291562	2.21815	2.45048	-1.00359	-0.803626	-0.724369	-1.04549	0	2.29777	2.23186	1.36572	-0.982774	327799	BC111886	ubiquitinspecificpeptidase44	Usp44
10366597	-2.3302	-1.22046	2.3302	down	-0.507143	-0.380112	0.091496	0.498664	0.526138	0.689756	0.0860066	0.097578	0.0338564	-0.00566292	-0.334971	-0.50109	-0.5307	0.18386	-0.0109668	0	-0.191949	1.39906	74053	AB051560|AB051561|AB051562|AY255674|AY294283|BC067398|BC072632	glutamatereceptorinteractingprotein1	Grip1
10366983	-2.10991	-1.07718	2.10991	down	-0.0618277	-1.26732	0	0.532349	0.903455	0.941269	-0.120986	0.310017	0.540404	-0.108394	-0.588815	-0.473026	-0.135911	-0.358664	0.203725	0.299198	0.37288	-0.253468	210035	BC030440	transmembraneprotein194	Tmem194
10367024	-2.83679	-1.50426	2.83679	down	-0.0215216	-0.158395	-0.101547	-0.212107	1.27099	1.43345	0.911993	0	0.29223	0.092133	-0.123068	-0.23756	-0.0708082	0.0592051	0.122104	0.179613	0.201845	-0.162589	21334	AF186116|BC051476|D14423	tachykinin2	Tac2
10368199	-3.58642	-1.84254	3.58642	down	-1.17178	-1.4412	-0.260854	1.00013	1.51044	1.82415	0.252041	1.35168	1.37571	-1.085	-0.281439	0	-0.0183899	0.352399	1.18855	1.16573	-0.390699	-1.27928	17863	BC011513|M12848|M16449	myeloblastosisoncogene	Myb
10368317	-3.1421	-1.65173	3.1421	down	-0.473729	0.00874519	-1.57471	-0.959022	-0.875687	0.783852	2.69981	2.38384	2.4035	-1.61851	-1.32089	-1.41723	-0.867877	1.82071	2.45915	2.51149	2.42887	-3.36299	209558	AY630402|BC006944|BC117533|BC118512|BC005527	ectonucleotidepyrophosphatase/phosphodiesterase3	Enpp3
10369783	-2.24875	-1.16913	2.24875	down	0.0788794	-0.0561619	0.548449	0.835409	0.714537	0.915306	-1.1004	0.0807867	0.129026	0.320941	0.0349197	-0.0505981	-0.25382	-1.12081	0	0.0986328	-0.368199	-0.0125556	216049	AF543761|BC080272|BC157983|BC157991	zincfingerprotein365	Zfp365
10374197	-2.97803	-1.57436	2.97803	down	-0.0793161	-0.922971	-0.615555	0.613882	0.814718	0.958943	0.0804701	0	0	-0.658787	-0.694896	-0.803069	-0.615416	0.257918	-0.0526123	0.255542	0.400858	0.287315	56089	AF146524|AF209907|BC024765	receptor(calcitonin)activitymodifyingprotein3	Ramp3
10374727	-5.38255	-2.42829	5.38255	down	-0.0883408	-0.00581074	1.11184	1.68028	2.04641	1.68943	-0.528138	0.116675	0.084301	0.144784	-0.0441923	-0.457133	-0.738858	-1.10844	0.143571	-0.214806	-0.420431	1.78783	14025	AF051525|AF169036|AF169037|AF186018|AK122557|BC010585|BC051418	BcellCLL/lymphoma11A(zincfingerprotein)	Bcl11a
10376241	-6.98687	-2.80465	6.98687	down	-0.944997	-1.52931	-0.658304	0	0.877514	1.42015	1.96826	2.56158	2.81682	-1.14028	-1.55459	-1.50742	-1.38449	1.30168	2.67528	2.80744	2.3045	-2.17983		AB042155|AB114214	predictedgene12241[Source:MGISymbol;Acc:MGI:3649718]	Gm12241
10378053	-2.51563	-1.33092	2.51563	down	0.481672	-1.77544	0.702021	0.52741	0.606041	0.153819	-0.172587	0.287887	0.310763	0.363293	-0.584109	-1.20904	-1.1771	-0.39848	0.241073	0.368634	0.122964	-1.39894	109212	BC029115|BC020115	familywithsequencesimilarity64,memberA	Fam64a
10385391	-2.4162	-1.27274	2.4162	down	-0.355379	-0.250762	0	0.0887299	-0.221937	0.392436	0.530675	1.59896	1.8601	0.0181026	-0.339639	-0.737047	-0.880305	0.204718	1.62611	1.75418	1.48655	-0.717432	76884	AF334144|BC056974	cytoplasmicFMR1interactingprotein2	Cyfip2
10387505	-2.79017	-1.48035	2.79017	down	-0.462625	-0.105633	-0.284054	0	0.0556021	1.23699	3.08643	1.28297	1.57621	-0.489451	-0.322392	-0.552161	-0.243364	2.18873	1.34753	1.46453	1.67402	-0.260169	11932	BC042467|BC058763	ATPase,Na+/K+transporting,beta2polypeptide	Atp1b2
10390328	-2.33014	-1.22041	2.33014	down	-0.390762	-0.286692	-0.230312	1.31113	1.92718	1.13076	0	0.202689	0.0682802	-0.292862	0.0960398	0.0682802	-0.0896568	-0.274775	0.228948	0.389696	0.0677144	-0.366528	57765	AF093099|AF241242|BC137986|BC137988	T-box21	Tbx21
10397763	-2.77566	-1.47283	2.77566	down	0.430142	0.0120788	0.668878	1.24272	1.01283	0.880895	-1.26971	-1.47836	-1.69009	0.302521	0.19187	-0.140364	-0.591939	-1.50097	-1.56401	-1.46979	-1.27473	0.490461	217830	BC021385|BC066161	RIKENcDNA9030617O03gene	9030617O03Rik
10398319	-2.31035	-1.20811	2.31035	down	1.14086	0.5781	0.0726309	0.123096	0.911063	0.840702	2.30966	-1.42798	-1.73984	-0.00823402	-0.0392256	0	-0.367407	1.89418	-1.54164	-1.72095	-1.65248	-2.6352	13386	BC052159|EU434915|EU434917|L12721|U15980|D16847	delta-like1homolog(Drosophila)	Dlk1
10398874	-2.02562	-1.01837	2.02562	down	0.034502	-0.218022	0.440858	0.440088	0.189567	0.341411	0.374422	-0.0633163	-0.00327778	-0.0179119	-0.292946	-0.552689	-0.676955	0.193473	-0.016715	0.106915	0.279931	-0.0427833	30954	AF033112|AF033113|AF033114|BC012279	SIVA1,apoptosis-inducingfactor	Siva1
10399505	-2.68475	-1.42479	2.68475	down	-0.658718	-0.42547	0.677897	1.87863	1.8943	1.54859	1.3222	-0.0772142	-0.158821	0	0.0418482	-0.0351553	0.123804	1.55747	0.00729895	-0.0257521	-0.305481	-0.0437331	268527	AF180470	generegulatedbyestrogeninbreastcancerprotein	Greb1
10399696	-2.03158	-1.0226	2.03158	down	0.0508604	-0.0173383	-0.265734	0.445681	0.735754	0.369341	0.0298615	0.0794935	0.237133	-0.581653	-0.56151	-0.664032	-0.65326	-0.138175	0.0612249	0.381741	-0.035121	-0.835201	108089	AF360998|BC030187	ringfingerprotein144A	Rnf144a
10399725	-2.13846	-1.09657	2.13846	down	-0.202385	-0.532618	0.240272	0.748105	1.02281	0.798721	0	0.230741	0.290387	-0.127562	0.0880585	-0.0782032	-0.297853	0.557121	0.235689	0.336689	-1.03015	-2.17226	20666	AB108675|BC062095|BC078643|AF009414	SRY(sexdeterminingregionY)-box11	Sox11
10400023	-2.46761	-1.30312	2.46761	down	-0.227572	-0.0508676	-1.08859	0.330075	0.475274	0.248086	0.938923	0.57456	0.931641	-0.674852	-0.403052	-0.414626	-1.05503	0.839001	0.682112	0.918856	0.590754	-1.18815	66109	BC018317	tetraspanin13	Tspan13
10400479	-4.223	-2.07827	4.223	down	-1.3599	-1.56859	0.0430651	0.61483	1.25175	1.07697	-1.47599	0.141748	0.0915298	-0.103632	-0.873191	-0.795162	-1.0013	-0.963386	-0.00758839	0	0.883264	0.239141	18094	BC150762|Y15741	NK2homeobox9	Nkx2-9
10401068	-2.63649	-1.39862	2.63649	down	-0.202806	-0.261545	-0.0619073	0.655941	1.12808	1.20879	0.708556	0.241288	0.536194	-0.207289	-0.0281563	-0.304072	-0.18983	0.256272	0.477987	0.412531	0.0384221	-0.110491	20741	BC117711|BC129806|BC150783	spectrinbeta,erythrocytic	Sptb
10403842	-3.11939	-1.64127	3.11939	down	-0.757142	-0.318352	-0.458817	0.337043	0.294171	0.743217	1.33075	1.56927	1.60202	-0.575665	-0.589328	-0.894397	-0.898049	0.920791	1.40812	1.2496	1.76283	-1.69176	140580	AF398883|BC024727|BC031782	engulfmentandcellmotility1	Elmo1
10404069	-2.016	-1.0115	2.016	down	-1.25376	-2.62711	0.00915146	0.263213	0.394832	0.45972	0.463041	0.306114	0.287646	-0.731693	-0.408378	-0.864601	-0.551778	0	0.337057	0.522627	0.159399	-2.42706	80838	BC116820|BC116850	histonecluster1,H1a	Hist1h1a
10406782	-2.20136	-1.1384	2.20136	down	-1.56951	-1.56314	-0.629249	0	0.409128	0.55018	1.21032	3.25087	3.19845	-0.637284	-0.82283	-0.699249	-0.588216	1.33646	3.19606	3.14963	3.61887	-1.59675	320557		familywithsequencesimilarity169,memberA	Fam169a
10406845	-3.48988	-1.80318	3.48988	down	-0.312831	-0.188513	1.13306	2.18363	2.74629	2.57458	0	-1.28782	-1.28845	0.53072	0.332421	0.77279	0.7714	0.0628071	-1.43835	-1.68699	-1.72924	-1.78244	15229	L38607	forkheadboxD1	Foxd1
10409222	-2.45317	-1.29464	2.45317	down	0.0199327	-0.215435	0.706602	1.13583	1.56758	1.37816	0.0344067	-0.358865	-0.510943	0.337744	0.0618849	0	0.0835113	0	-0.350261	-0.501356	-0.398518	-0.23105	20418	BC103611|BC103612|BC105644|BC105645|U46854	srchomology2domain-containingtransformingproteinC3	Shc3
10409660	-2.27775	-1.18761	2.27775	down	0.293954	0.0300083	0.420534	0.723122	0.581567	0.423225	-0.502741	-0.0636873	0.117321	0.294258	-0.184015	-0.376274	-0.764385	-0.553507	-0.081646	0.343907	0.0393786	-0.865203	56278	AB033130|BC052347	Gkinaseanchoringprotein1	Gkap1
10412517	-2.14194	-1.09892	2.14194	down	-0.997066	-0.88331	-0.321604	0	0.31853	0.389163	1.95175	1.37985	1.60261	-0.112163	-0.334434	-0.533227	-0.709755	1.70411	1.5149	1.23051	1.58915	-0.293521	100040880///100041530///100042054	BC147228|BC172015	predictedgene3020|predictedpseudogene8348|predictedgene3194	Gm3020|Gm10409|Gm3194
10413710	-3.5037	-1.80888	3.5037	down	0.299638	-0.447079	0.257385	0.572183	0.493044	0.286549	0	0.772163	0.863987	-0.102845	-0.910554	-1.17803	-1.52233	-0.283278	0.75369	0.77597	0.514642	-0.826084	70021	BC011230	5-nucleotidasedomaincontaining2	Nt5dc2
10413874	-2.68561	-1.42525	2.68561	down	-0.871846	0.00293064	-0.867978	-0.432198	-0.279169	0.171868	0.943058	0.54989	0.860971	-0.826419	-0.681638	-1.20603	-1.25338	0.0986347	0.67721	0.936748	0.346063	-0.140407	239017	BC157970|BC157971	oxoglutaratedehydrogenase-like	Ogdhl
10416887	-3.35465	-1.74616	3.35465	down	-1.60724	-1.82936	-0.518343	0.553075	1.03961	0.8018	0.507211	1.10125	1.11342	-1.38083	-0.773864	-0.763953	-0.944364	0	1.0668	1.14522	0.685644	-1.94626	105439	BC025223|BC079866	SLAINmotiffamily,member1	Slain1
10417176	-3.74704	-1.90575	3.74704	down	-0.123279	-0.405654	-0.46179	0	0.743817	1.12456	2.31607	2.48944	2.44827	-0.267358	-0.885097	-0.713724	-0.781194	2.11951	2.53937	2.26305	1.99175	-2.19005	22772	D70848	zincfingerproteinofthecerebellum2	Zic2
10419170	-2.26949	-1.18237	2.26949	down	0.235742	1.1857	-0.302233	0.403317	0.936624	1.36232	-0.252626	-0.314269	0	-0.555953	-0.0708108	0.17805	0.179949	-0.0777559	-0.18395	-0.0289397	-0.359863	0.603068	70561	AK173153|BC052488|BC060101	thioredoxindomaincontaining16	Txndc16
10428755	-2.10759	-1.07559	2.10759	down	0.806211	0.718163	0.155725	0.462021	0.793021	0.659345	-0.323975	-0.423738	-0.664705	0.0734072	0	-0.090332	-0.416249	-0.0776053	-0.607304	-0.829869	-0.437471	0.307002	22770	BC054543	zincfingersandhomeoboxes1	Zhx1
10430255	-2.3277	-1.21891	2.3277	down	-0.551702	-0.0888605	-0.62334	0.0988588	0.651786	0.597544	0.240159	0.587392	0.461137	-0.773805	-0.499372	-0.759163	-0.621364	0.185761	0.456422	0.640659	0.521292	-0.466643	239554	BC086662	FAD-dependentoxidoreductasedomaincontaining2	Foxred2
10435704	-2.21095	-1.14467	2.21095	down	0.834353	0.859131	0.472032	0.459068	0.340182	0.414663	-0.535916	-0.00801086	-0.155464	0.453172	0.367004	0.229146	-0.730004	-0.663079	0	-0.288385	-0.786693	-2.2464	12519	AF065893|AF065894|AF065895|AF065896|AJ278965|AY278186|BC131959|BC145843|D16220|X60958	CD80antigen	Cd80
10435712	-2.05475	-1.03896	2.05475	down	0.851265	0.755221	0.18077	0.484181	0.254976	0.64174	-0.0883441	-0.174529	-0.346864	0.380816	0.292791	0.0286393	-0.397219	-0.306509	-0.205503	-0.374636	-0.753703	-1.13925	12519	AJ278965|BC131959|BC145843	CD80antigen	Cd80
10440513	-5.51529	-2.46344	5.51529	down	-0.321684	-0.494258	0	0.265312	0.650619	1.72483	0.367081	1.32481	1.57999	-0.0449734	-0.299846	-0.574805	-0.738607	-0.310664	1.30964	1.12473	0.631783	-0.936304	224405	AF442733|AY061854|BC099957|BC125594|BC125596	cysteineandtyrosine-richprotein1	Cyyr1
10444298	-2.63579	-1.39824	2.63579	down	-0.29176	-0.182786	0.129307	0.484068	0.682281	1.09158	0.513757	0.203338	0.351644	-0.0239048	0	-0.136501	-0.306653	0.181465	0.255178	0.160875	-0.135466	-0.0993869	14969	M11355|M36940|U28489|U28490|X52642|BC132163|BC132165|D90032|M12826|M36939|M73959|KJ650233|KJ663724|KJ663725|M73960	histocompatibility2,classIIantigenEbeta	H2-Eb1
10446473	-2.39624	-1.26077	2.39624	down	-1.46312	-1.61027	-1.03621	0.861912	1.32119	1.54728	0	-0.00940704	0.250012	-0.955343	-0.822372	-0.268278	0.286513	-0.167988	0.258242	0.272008	0.46396	-1.4065	16772	J04064	laminin,alpha1	Lama1
10449236	-3.00831	-1.58895	3.00831	down	-0.218785	-0.00588655	0.69559	0.816449	0.698071	0.359544	0.45689	0.377129	0.506832	0.131392	-0.399487	-0.86273	-1.22941	-0.245314	0.394634	0.439921	-0.0433693	-0.26096	56520	AF153451|AF288690|BC027277	NME/NM23nucleosidediphosphatekinase4	Nme4
10449712	-2.89524	-1.53368	2.89524	down	-0.943163	-0.849348	-0.269215	0.0918922	0.391959	0.786323	0.673844	0.525118	0.650157	-0.941253	-0.750472	-0.78304	-0.74736	0	0.57209	0.546422	0.230485	-0.332789	12411	BC013472|BC013480|BC026595|U43721	cystathioninebeta-synthase	Cbs
10449775	-2.13746	-1.0959	2.13746	down	-0.634946	0.254299	-0.754949	-0.361128	-0.340146	0.346661	1.15289	0.580444	0.679282	-0.821956	-0.530204	-0.657165	-0.749239	0.770884	0.613496	0.416985	-0.313467	0.54284	18131		notch3	Notch3
10451763	-3.2045	-1.6801	3.2045	down	-0.624405	-0.220936	-0.660068	0.448858	0.0395951	0.162778	-0.0674047	0.400525	0.605866	-1.01868	-0.926664	-1.16154	-1.51732	0	0.325078	0.571109	0.533164	1.196	20230	BC011132|CT010371|U05252	specialAT-richsequencebindingprotein1	Satb1
10452538	-2.53539	-1.34221	2.53539	down	-0.477609	-0.605326	-0.398895	0	0.0964265	0.740165	1.11037	0.531435	0.712574	-0.67958	-0.730984	-0.646347	-0.602042	0.729464	0.55811	0.467663	0.682881	-0.642883	68617	BC060225	microtubulecrosslinkingfactor1	Mtcl1
10454771	-2.23918	-1.16297	2.23918	down	-0.224709	0.0351138	-0.356425	0.00214005	0.0109339	0.471578	0.144479	0.243898	0.423803	-0.554025	-0.541078	-0.696018	-0.691391	-0.243824	0.362301	0.646548	0.114381	-0.767521	225362	AY562230|BC020184|EU555417	receptoraccessoryprotein2	Reep2
10455299	-2.80768	-1.48938	2.80768	down	-0.386931	-0.532096	-0.251524	1.45975	1.63634	2.36653	0.828832	-0.895518	-0.678571	-0.375117	0.192117	0	0.877154	0.843503	-0.513136	-0.897836	-1.12013	2.14952	269016	BC137955|BC145060	SH3domaincontainingringfinger2	Sh3rf2
10455374	-2.19322	-1.13305	2.19322	down	-0.292346	-0.297036	0.165159	1.28722	1.10542	1.34518	0.319172	-0.028152	-0.103531	0.51231	0.459928	0.155558	0.21213	0.521694	-0.00297022	0	-0.253479	-0.272584	269019	BC055002	serine/threoninekinase32A	Stk32a
10458283	-2.75367	-1.46135	2.75367	down	-0.266053	-0.252492	-0.111257	0.768128	1.42526	1.49831	0.879643	0.0961451	0.159747	-0.200517	-0.323864	-0.189934	0.0369534	0.114995	0	-0.0959773	-0.363749	0.965358	381148		prolinerichbasicprotein1	Prob1
10458843	-3.79229	-1.92307	3.79229	down	0.315772	0.0423503	0	0.775624	0.646316	1.25949	0.937734	0.541833	0.402804	-0.23734	-0.418122	-0.453053	-0.66358	0.310959	0.426349	-0.183284	-1.39622	-0.686885	20358	AF030430|AF288666|BC059238|BC062979	semadomain,transmembranedomain(TM),andcytoplasmicdomain,(semaphorin)6A	Sema6a
10459229	-2.60308	-1.38022	2.60308	down	0.234293	-0.783123	0.29422	0.524323	0.74772	0.571154	-0.426179	0.272516	0.144399	0	-0.55078	-0.616746	-0.809067	-0.614809	0.169643	0.0859423	0.0309534	-1.4457	240334	BC060677	prenylcysteineoxidase1like	Pcyox1l
10460400	-4.87834	-2.28639	4.87834	down	0.172974	0.725378	0	0.553849	0.648861	1.78787	0.439623	-0.200337	-0.168962	-0.344308	-0.333117	-0.347638	-0.49852	-0.0203562	-0.156013	-0.0941343	0.342115	-0.102272	18563	BC055030|L09192	pyruvatecarboxylase	Pcx
10462005	-2.28403	-1.19158	2.28403	down	-0.364008	-0.437384	-0.931175	0.00775909	0.0640497	0.598758	0.261351	0.11167	0.345994	-0.945531	-0.624119	-0.473451	-0.592824	0.221669	0.195636	0	0.291512	-1.08672	83921	BC019745|BC076570|BC089353	transmembraneprotein2	Tmem2
10462035	-3.93859	-1.97768	3.93859	down	-0.0898914	0.0893889	-0.462657	-0.213614	-0.140836	0.0443473	1.29334	0.97439	1.27577	-0.72604	-1.02325	-1.29636	-1.93333	0.484941	1.19161	1.17239	0.978692	-0.260507		BC046755|BC087888|BC148214	predictedgene5514[Source:MGISymbol;Acc:MGI:3645435]	Gm5514
10465559	-2.12801	-1.0895	2.12801	down	0.479041	0.216076	-0.0609989	0	-0.182661	-0.163776	0.487084	0.279193	0.386632	-0.373451	-0.626071	-1.05463	-1.25328	0.120007	0.265126	0.365377	0.11911	-1.15856	22340	BC046303|U43836|U43837|U48800|U52820	vascularendothelialgrowthfactorB	Vegfb
10466779	-3.75827	-1.91007	3.75827	down	-1.10323	-1.16034	0.292275	1.26753	1.39285	1.22799	-0.0398464	0.979414	1.32056	-0.644234	-0.788692	-0.788117	-0.682073	-0.513423	0.986388	0.759266	0.590762	-0.133242	18719	BC034864|D86176|AF048695	phosphatidylinositol-4-phosphate5-kinase,type1beta	Pip5k1b
10472916	-2.10805	-1.07591	2.10805	down	-1.30604	-2.42987	0	0.504797	0.607681	0.460863	0.129004	0.854645	0.796955	-0.690431	-0.698186	-0.7379	-0.615046	-0.205052	0.743765	0.908871	0.70013	-1.15492	66953	BC066169	celldivisioncycleassociated7	Cdca7
10473367	-2.31571	-1.21145	2.31571	down	-0.386542	-0.832339	-0.0992951	0.0281477	0.506952	0.189484	0.724178	1.70989	1.72885	-0.426395	-0.771744	-0.713091	-1.02197	0.563062	1.55801	1.589	0.871667	-0.717552	72401	AB103034|BC053747	solutecarrierfamily43,member1	Slc43a1
10473880	-2.24113	-1.16423	2.24113	down	-0.649916	0.705282	-0.179987	0.825936	1.16524	1.16898	0.408343	-0.394573	-0.4251	-0.484641	-0.142263	-0.0738263	0.00475144	0.163916	-0.32552	-0.346562	-0.526148	0.201213	228357	AF247637|BC132240	lowdensitylipoproteinreceptor-relatedprotein4	Lrp4
10474229	-5.9255	-2.56694	5.9255	down	0	-0.267786	-1.4794	-1.45815	-0.474657	1.29824	1.47428	1.07257	0.650032	-1.43286	-1.35986	-1.26797	-1.2687	1.40483	0.835702	0.636848	0.27022	0.3066	12509	BC132089|BC132115|U60473	CD59aantigen	Cd59a
10475437	-3.49984	-1.80729	3.49984	down	0	0.13414	-0.460362	0.12641	-0.286119	0.340669	0.0309839	0.0219507	0.424587	-0.742238	-0.84394	-1.32573	-1.46662	-0.424066	0.320994	0.446003	-0.0743885	-0.0029912	20322	BC024124|BC030875|BC092291|U27014	sorbitoldehydrogenase	Sord
10475544	-2.31748	-1.21256	2.31748	down	0.223159	0.0583382	0.469787	0.872884	0.926474	1.29963	1.27434	-0.574039	-0.802477	0.253091	-0.249956	-0.054862	0.0870738	1.85817	-0.688953	-0.882255	-0.720154	-0.184169	214968	AB091532|AB091533|AB091534|AB091535|AB091536|BC060680	semadomain,transmembranedomain(TM),andcytoplasmicdomain,(semaphorin)6D	Sema6d
10475653	-2.2015	-1.13849	2.2015	down	-0.300816	-0.270044	-0.0280552	-0.0237451	0.414753	0.940156	1.42784	3.86229	3.76275	-0.277733	0	-0.159853	-0.198332	1.17538	3.58307	3.33503	4.10219	-0.194572	26458	AF033031|AF072757|BC013442|BC022170|BC024735	solutecarrierfamily27(fattyacidtransporter),member2	Slc27a2
10477986	-4.60451	-2.20305	4.60451	down	1.1297	-0.77777	0.0962782	0.945695	1.09124	0.330252	0.216808	0.181295	0.00173092	-0.48733	-1.12026	-1.46419	-1.8728	0	0.0801277	0.0364094	0.00624943	-2.42611	18111	AB004048|BC036984	neuronatin	Nnat
10481272	-3.32059	-1.73144	3.32059	down	-0.100661	0.152308	0.347364	0.363675	0	0.354417	-0.227928	0.74188	0.799457	0.246598	-0.0173788	-0.364182	-1.37702	-0.614982	0.911428	0.78608	0.377482	-0.266129	69327	AY927869|BC099566	RIKENcDNA1700007K13gene	1700007K13Rik
10484276	-4.48999	-2.16671	4.48999	down	-0.147865	-0.244718	0	0.195391	0.626837	2.00193	0.0435834	2.925	3.66699	-0.077713	-0.215883	-0.221184	-0.164788	-0.0386972	3.13852	3.10804	2.26228	-0.166956	18012///228094	BC018241|BC094611|HQ426691|HQ426692|HQ426693|HQ426694|HQ426695|HQ426696|HQ426697|HQ426698|HQ426699|HQ426700|HQ426701	neurogenicdifferentiation1|ceramidekinase-like	Neurod1|Cerkl
10485070	-2.38298	-1.25277	2.38298	down	0	-0.167768	-0.604929	-0.658413	0	0.645997	2.75518	2.83883	2.64809	-0.761493	-1.01939	-0.790876	-0.60677	2.76677	2.61315	2.83757	2.64659	-1.64751	17242	AY864926|BC012244|M19662|M34327|M34328|M35833|DQ323886|DQ323887	midkine	Mdk
10485357	-2.97398	-1.57239	2.97398	down	-2.13755	-0.239421	-1.12747	2.59759	3.46384	1.99953	-1.32427	0.013413	0.154705	-0.882985	0.722433	2.65971	0.427135	0.0405617	-0.168115	-0.134867	-0.153248	-1.60402			predictedgene10800[Source:MGISymbol;Acc:MGI:3641657]	Gm10800
10485745	-2.05268	-1.03751	2.05268	down	0	1.01916	0.398884	0.649147	0.550274	1.00465	-2.21997	-1.19463	-1.13261	0.16715	0.450487	0.337677	-0.0328565	-2.71618	-1.26721	-1.40622	-1.86447	-1.74837	228432		anoctamin3	Ano3
10490129	-2.43893	-1.28625	2.43893	down	-0.57546	-0.79192	-0.736059	-0.622324	-0.44684	0.578363	2.05272	0.932097	1.61054	-0.515567	-0.643293	-0.443372	-0.707885	1.82611	1.40267	1.73442	0.448083	3.41237	12162	BC010771	bonemorphogeneticprotein7	Bmp7
10491313	-2.08555	-1.06043	2.08555	down	-0.203795	-0.033088	0.0930224	1.04356	1.57348	1.84998	0.391589	-0.160523	-0.375914	0.157213	0.395919	0.208866	0.789548	-0.392835	-0.308404	-0.291265	-0.333449	-0.19051	18417	AF124426|BC021659|U19582	claudin11	Cldn11
10495243	-2.45069	-1.29319	2.45069	down	0.405786	0.782297	0.185199	0.715362	0.991864	0.72592	0.470557	-0.77987	-0.815972	-0.138922	0.0683947	-0.155813	-0.56727	0.249675	-0.772337	-0.685149	-1.13302	-0.23871	14866	BC008206|U24428	glutathioneS-transferase,mu5	Gstm5
10495285	-2.21067	-1.14448	2.21067	down	-0.0979977	0.448851	-0.617059	0.0660009	0	0.441355	0.544071	0.262238	0.286774	-0.787368	-0.432485	-0.697379	-0.703126	0.371704	0.191018	0.111217	0.0186439	-0.313977	20661	AF175279|BC056343	sortilin1	Sort1
10496091	-2.22584	-1.15435	2.22584	down	-0.408455	-1.2572	0.214292	1.13009	1.62601	0.898794	-0.178519	0.469824	-0.118736	0.0201101	0.0549994	0.013278	-0.255556	-0.66563	-0.0340586	-0.365861	0.290846	-1.60667	16842	BC057543|D16503	lymphoidenhancerbindingfactor1	Lef1
10496605	-2.10919	-1.07669	2.10919	down	0.0471854	-0.50196	-0.0418358	0.0649052	0	-0.110728	0.135655	0.178852	0.53646	-0.608768	-0.871831	-0.807504	-1.18742	-0.755779	0.293858	0.31637	0.617668	0.0178816	229905	AF363737|BC085287|BC131942|BC132615|BC037135|BC054096	cysteineconjugate-betalyase2	Ccbl2
10498076	-3.38271	-1.75818	3.38271	down	0.239981	0.00638676	0.0306706	0.594874	0.80413	1.13345	1.31587	-0.544048	-0.943405	-0.277041	-0.261418	-0.219239	-0.624734	1.45921	-0.724124	-0.810064	-0.725008	1.39928	433586	AB553633|BC049812|BC085318	mastermindlike3(Drosophila)	Maml3
10498448	-2.12075	-1.08458	2.12075	down	-0.841392	-1.34566	0.133754	1.10985	1.20232	0.999928	-0.407609	0.376323	0.385078	-0.302948	-0.112413	-0.0697355	-0.0846491	0	-2.95639e-05	0.230964	0.027792	-1.53855	269437	AY691172|AY691173|AY691174|BC042549|BC052372|BC055005|BC057610	phospholipaseC,eta1	Plch1
10498965	-2.37982	-1.25085	2.37982	down	0.0162387	0.06389	0.223062	0.866885	0.720805	1.20729	0.0386195	-0.0935354	-0.276899	-0.0228777	-0.0152531	0	-0.0435572	-0.308384	-0.197578	-0.030158	-0.135816	0.0381937	18167	BC104490|BC104733|BC104734|D86238	neuropeptideYreceptorY2	Npy2r
10499766	-2.29573	-1.19895	2.29573	down	0.0583277	0.718143	0.543196	1.31435	1.25444	1.08319	-0.237114	-0.958942	-1.10021	0.393051	0.236097	0.0739937	-0.115769	0	-0.920118	-0.958791	-0.933631	-1.3094	26568	AK131156|BC060052|BC141134	solutecarrierfamily27(fattyacidtransporter),member3	Slc27a3
10501199	-2.41557	-1.27237	2.41557	down	0.240978	0.188851	-0.338124	0.354746	0.175312	0.648166	-0.181563	0.476743	0.39308	-0.1854	-0.084682	-0.236989	-0.6242	-0.698143	0.439496	0.451421	-0.164421	-1.26949	68312	BC051924	glutathioneS-transferase,mu7	Gstm7
10501208	-2.1321	-1.09227	2.1321	down	-0.0783467	0.257809	-0.34738	-0.285873	0.0556765	0.502148	0.958284	1.3165	1.7332	-0.50934	-0.158112	-0.461437	-0.590126	0.0328627	1.60752	1.64771	0.0725269	-0.606378	14867	BC031818|AJ000413	glutathioneS-transferase,mu6	Gstm6
10501235	-2.11822	-1.08285	2.11822	down	-0.175223	0.0740957	-0.691709	-0.198044	-0.125109	0.209219	0.217843	0.335156	0.303636	-0.557507	-0.397036	-0.868962	-0.873634	-0.146979	0.382179	0.402766	0.126234	0.491379	14865	AF464943|AF501320|BC030444	glutathioneS-transferase,mu4	Gstm4
10501778	-2.41755	-1.27355	2.41755	down	0.193882	-0.60239	0	-0.0969334	0.253491	0.388891	-0.303792	1.13433	0.914687	-0.264541	-0.806953	-0.961384	-0.884656	0.313071	0.862128	0.990336	0.662423	-0.0769253	56195	AF095718|BC010255	polypyrimidinetractbindingprotein2	Ptbp2
10505073	-2.16667	-1.11548	2.16667	down	-0.016819	-0.116979	-0.065731	0.176653	0.24033	0.33794	0.446849	0.782582	0.773006	-0.264536	-0.522832	-0.46789	-0.777539	0.0821333	0.748995	0.768455	0.450318	-1.13748	242466	BC099692|DQ355518	zincfingerprotein462	Zfp462
10505717	-2.00512	-1.00369	2.00512	down	0.477669	1.84658	0.283523	0.646925	0.350535	1.17169	-0.0754213	-0.465324	-0.478844	0	0.563911	0.591858	0.168	-0.365185	-0.430386	-0.322504	-0.204464	-1.08493	77739	BC062814|BC139339|BC139367	ADAMTS-like1	Adamtsl1
10511665	-2.12229	-1.08562	2.12229	down	-0.17779	0.0126929	0.834432	1.95363	1.28103	1.19818	-0.257144	-0.350598	-0.0269547	0.772985	0.396891	-0.0950093	0.112563	-0.319913	0	-0.137338	2.1387	-0.207288	69352	AY278200|BC067055	N-terminalEF-handcalciumbindingprotein1	Necab1
10511870	-4.27733	-2.09671	4.27733	down	-1.64946	-1.83385	-0.457098	0.823174	1.60466	1.33813	0.249325	0.8792	1.1806	-1.48736	-1.34979	-0.916	-0.75858	0	0.962462	1.10715	0.520812	-0.698043	14348	AB015426|BC116874|BC116876	fucosyltransferase9	Fut9
10515095	-2.03895	-1.02783	2.03895	down	-0.0827069	-0.260789	0.160429	0.87046	1.43406	0.635044	-0.153763	0.204399	0.0777354	0	-0.291673	-0.280203	-0.392784	-0.254549	0.104034	0.433505	0.166959	-0.459443	15572	AF041341|BC048159|BC052451|D31953|DQ437511|DQ460221|JX178292|AF041342	ELAV(embryoniclethal,abnormalvision,Drosophila)-like4(HuantigenD)	Elavl4
10517587	-3.24732	-1.69925	3.24732	down	-4.54354	-4.00902	-2.63314	0.0794535	0.422469	0.860588	0.754727	0.777757	0.825225	-2.44447	-1.6471	-1.20716	-0.83866	-0.396718	0.905011	0.880821	0.41725	-4.28725	11647	AB473959|BC065175|J02980|M54798|X13409	alkalinephosphatase,liver/bone/kidney	Alpl
10519747	-2.53979	-1.34471	2.53979	down	-0.568196	-1.5671	0.549006	-0.0465031	0	0.395041	-0.0210772	0.698599	0.681026	-0.0462103	-1.00419	-1.08855	-0.949665	-0.0147686	0.460249	0.0597744	0.578659	0.74528	20349	AF034744|BC057956	semadomain,immunoglobulindomain(Ig),shortbasicdomain,secreted,(semaphorin)3E	Sema3e
10519913	-2.00881	-1.00634	2.00881	down	0	0.498114	-0.0960383	0.783676	1.29203	1.34833	-0.126849	-0.438096	-0.416336	0.0851908	0.490453	0.320879	0.341988	-0.275	-0.656034	-0.768244	-0.923576	-0.903497	50791	BC059005|AB029485	membraneassociatedguanylatekinase,WWandPDZdomaincontaining2	Magi2
10520368	-2.76547	-1.46752	2.76547	down	-0.313677	-0.369556	-0.18415	0.890018	1.44107	1.17485	0.174574	0.877654	1.28515	-0.298395	-0.0967398	-0.293405	-0.292676	0	0.870108	1.04619	0.932226	-0.461865	13799	L12705|BC130259	engrailed2	En2
10522217	-2.97354	-1.57218	2.97354	down	-0.0989223	0.290759	0.307233	0.415092	0.628408	1.49566	0	-0.167082	-0.313965	0.0342431	-0.080111	-0.0389385	-0.0765245	-0.139347	-0.333362	-0.364416	-0.410518	0.801363	77569	AK122443|BC042189|BC075634	LIMandcalponinhomologydomains1	Limch1
10522288	-2.51608	-1.33118	2.51608	down	-1.16581	-1.25023	1.73938	3.50061	3.85958	3.59095	0	-0.536622	-0.831242	2.33752	2.18767	2.45206	2.25977	0.0558929	-0.748546	-0.730233	-1.23336	-1.14584	330096	BC120534|BC120536	shisafamilymember3	Shisa3
10522784	-2.15617	-1.10847	2.15617	down	0	-0.9575	-0.352526	0.361086	0.479446	0.482281	0.172107	0.280699	-0.000563621	-0.563723	-0.7214	-0.627755	-0.626189	0.321092	0.0704422	0.115531	0.194421	-0.796213	100039489///15331	BC083085	highmobilitygroupnucleosomalbindingdomain2,pseudogene1	Hmgn2-ps1
10523190	-2.13741	-1.09586	2.13741	down	-0.0776024	0.0102224	-0.636854	-0.741912	-0.448916	0.816837	1.638	0.167915	0.184344	0.0718746	-0.460447	-0.0406895	-0.279025	2.01078	0.0720777	-0.198813	-0.0198288	-0.0317383	231440	BC006604|EF564364	prostateandrogen-regulatedmucin-likeprotein1	Parm1
10524684	-3.47232	-1.7959	3.47232	down	0	-0.310386	-0.459631	-0.196277	0.756262	0.590743	1.74987	1.75011	1.8782	-0.845252	-0.804049	-0.859353	-1.20516	1.94327	1.71243	2.03982	0.650398	-0.685217	17690	D49654	musashiRNA-bindingprotein1	Msi1
10528864	-3.73391	-1.90069	3.73391	down	-1.21073	-1.31498	-1.25861	0.582796	1.464	1.25547	0.0500851	1.19662	1.83864	-0.997105	-1.24219	-1.05533	-0.645218	0	1.62261	1.76224	1.96989	-1.31337	269637	BC096464	canopy1homolog(zebrafish)	Cnpy1
10529206	-2.34623	-1.23034	2.34623	down	0.621106	0.424576	0.662656	1.04012	1.27857	1.28305	1.80551	0	-0.201141	-0.192334	-0.16002	-0.191925	0.0527062	1.98097	-0.176833	-0.0393705	-0.236869	-0.713484	64339	AB030187|BC027164|BC139278|BC139292	fibronectintypeIIIdomaincontaining4	Fndc4
10530306	-2.48883	-1.31547	2.48883	down	0.0164518	-0.0853505	0.222839	0.151501	-0.0360861	1.29019	0.742662	-0.12877	-0.0318813	0.0613809	0.039516	0	-0.025275	0.0786858	-0.110825	-0.186326	-0.109954	0.0277975	18935	BC079610	paired-likehomeobox2b	Phox2b
10530319	-2.3774	-1.24938	2.3774	down	-1.00139	-0.0895166	-1.00775	-0.143127	-0.203526	0.368186	1.70113	0.54572	0.756193	-0.730438	-0.700367	-0.985474	-0.881198	1.98238	0.381744	0.570568	0.233272	0.419311	11980	BC129872|U75321	ATPase,aminophospholipidtransporter(APLT),classI,type8A,member1	Atp8a1
10530406	-3.84419	-1.94268	3.84419	down	0	-0.16558	1.32462	2.12447	1.8499	2.07866	-0.0156808	-0.161637	-0.234676	0.75148	0.248465	0.277707	0.135983	-0.0315776	-0.00745392	-0.0582376	-0.0794857	-0.127159	14395	BC115727|M86567	gamma-aminobutyricacid(GABA)Areceptor,subunitalpha2	Gabra2
10532784	-2.30604	-1.20542	2.30604	down	0.0298057	0.354086	0.180991	0.245299	0.0193825	0.833079	-0.00013113	0	-0.0149016	0.213331	0.273594	-0.106262	-0.372341	-0.151689	-0.0435314	0.154651	-0.158938	-0.352535	68666	BC059878	SV2relatedprotein	Svop
10538959	-2.20821	-1.14288	2.20821	down	-1.31663	-1.54265	-1.46101	-1.08743	0	1.29429	0.467547	2.28949	2.13636	-1.46886	-1.34099	-0.507984	0.151417	0.498522	2.02325	1.60738	0.696127	-1.51606	232077		forkheadboxI3	Foxi3
10539444	-2.42643	-1.27883	2.42643	down	0.354105	0.156831	0.125675	0.583559	1.46785	1.13771	0.425002	-0.163485	-0.234391	0.107089	-0.166508	0	-0.141128	-0.0734992	-0.129282	-0.273062	-0.131115	-0.247936	24113	AF028715|BC090635|BC116389|BC116390|Y18247	ventralanteriorhomeobox2	Vax2
10541260	-2.71398	-1.44041	2.71398	down	-2.23587	-1.93551	-1.91282	-0.81612	0	0.0297265	1.99215	2.4785	2.42806	-2.08554	-2.1958	-1.59628	-1.41069	1.48507	2.5309	2.37474	2.36558	1.21647	330409		cateyesyndromechromosomeregion,candidate2	Cecr2
10541524	-2.71924	-1.44321	2.71924	down	-3.39568	-3.43804	-3.64111	0	1.0187	1.34132	1.36572	2.59013	2.76721	-3.39658	-2.39854	-0.900111	-0.101887	1.26265	2.67065	2.63042	2.5322	-3.85361	71950	AB093574|AB126939|AF507043|AY278951|AY455282|AY455285|BC083105|BC132017|BC137873|BC144995|BC144996		Nanog
10542691	-4.71864	-2.23837	4.71864	down	-0.539557	-0.378608	-0.271489	1.48544	2.07364	2.2094	0.0804954	-0.107584	0.0714784	-0.184037	-0.107198	-0.14152	-0.0289767	0.00690317	0.0158229	0.120514	0.335585	-0.229041	16970	AY753324|BC052909|U10484	lymphoid-restrictedmembraneprotein	Lrmp
10543306	-4.65275	-2.21808	4.65275	down	0	0.328625	1.2307	1.83803	2.45093	1.9005	-0.0390444	-0.0225725	-0.0947013	0.738918	0.593513	0.105778	-0.317586	0.321228	-0.526773	-0.427196	-0.441944	-0.0800653	269831	BC065152|BC068240	tetraspanin12	Tspan12
10546417	-4.13021	-2.04622	4.13021	down	-2.51622	-2.42826	-1.99556	-1.76393	2.17206	2.00599	3.71307	2.79552	2.61236	-2.71289	-2.52155	-2.36944	-0.0402222	3.47171	2.64934	2.68352	2.78239	-2.50356	22044	BC053493|X59387	thyrotropinreleasinghormone	Trh
10549097	-3.62764	-1.85903	3.62764	down	-0.045166	0.241977	-0.374931	-0.190022	-0.242886	0.0185242	1.3636	1.08956	1.33693	-0.786147	-0.832974	-1.00822	-1.84051	0.573884	1.42647	1.23477	1.09397	-0.264307	16832	BC046755|BC148214|BC087888	lactatedehydrogenaseB	Ldhb
10549594	-3.84229	-1.94197	3.84229	down	-1.80308	-1.28936	-1.54507	0.0854626	0.332735	1.1619	0.955046	0.105267	0.344743	-1.7352	-1.10103	-1.35151	-0.780069	0.514145	0.220588	0.339023	0.0408525	-1.82315	57776	AB162929|AF190699|AF190991|BC046310|BC065694	tweetyhomolog1(Drosophila)	Ttyh1
10549760	-2.15174	-1.1055	2.15174	down	0.178324	0.103294	-0.310399	0	0.0305309	-0.167486	0.259919	0.53091	0.459826	-0.615457	-0.747899	-0.652432	-1.27299	-0.030901	0.38195	0.585084	0.281359	-1.47784	68992	AB221670|BC066001	zincfingerprotein580	Zfp580
10551872	-2.33541	-1.22368	2.33541	down	-0.459007	-0.517537	-0.409992	-0.048749	0.138883	0.929668	1.77171	1.48795	1.46116	-0.424666	-0.501587	-0.389696	-0.294008	1.46325	1.45312	1.49186	1.47134	-0.397258	233066	BC004761|BC023803|BC023884|BC056649	spectrinrepeatcontaining,nuclearenvelopefamilymember4	Syne4
10553773	-3.16086	-1.66032	3.16086	down	-0.50628	-0.0760236	-0.975725	0.367522	1.05695	0.910352	0.0281239	1.02388	1.24763	-0.574974	-0.799186	-0.503161	-0.749964	-0.835556	1.12222	0.938407	0.533855	-2.01644	14402	U14420	gamma-aminobutyricacid(GABA)Areceptor,subunitbeta3	Gabrb3
10555460	-2.1824	-1.12592	2.1824	down	-0.223867	0.0388594	-0.170475	0.277403	0.0146236	0.366078	1.01688	0	0.0677729	-0.568598	-0.523337	-0.719532	-0.75984	1.27099	0.0151463	0.0437031	-0.297121	1.94644	56018	AB031550|BC046335|BC080808|BC116984|BC120641	STARTdomaincontaining10	Stard10
10556528	-2.68845	-1.42678	2.68845	down	0.00132895	-0.317906	1.03173	1.11962	1.03848	0.872103	-0.0831275	0.332065	0.434558	0.401611	-0.124238	-0.487539	-0.554674	-0.0202265	0.246377	0.335603	-0.0429935	-2.02093	18576	AF547435	phosphodiesterase3B,cGMP-inhibited	Pde3b
10556640	-2.03255	-1.02329	2.03255	down	-0.0746746	-0.54636	0.36224	0.717013	0.686478	0.654299	-0.0228109	0.983641	1.1408	0	-0.405656	-0.553577	-0.36899	-0.167567	1.06613	1.17156	1.01741	-0.720134	101565	AK172946|BC052772|BC053103	centriolarcoiledcoilprotein110	Ccp110
10558265	-2.16107	-1.11175	2.16107	down	-0.43385	-0.110145	-0.0685329	0.944937	1.42273	1.01794	0.187882	0.864066	0.769103	0.158374	-0.229115	-0.106845	-0.093811	0	0.668563	0.640128	0.0460892	-0.654663	76429	BC065789	phospholysinephosphohistidineinorganicpyrophosphatephosphatase	Lhpp
10559796	-2.51893	-1.33281	2.51893	down	-0.731014	0.103155	-1.88468	-0.57216	-0.546595	0.534814	0.871508	0.561377	0.468185	-1.70322	-0.873927	-0.811344	-0.797998	0.800231	0.55602	0.416467	-1.05722	0.793619	18616	AB003040|AF038939|BC048778|BC072661|BC085183	paternallyexpressed3	Peg3
10559818	-2.42074	-1.27545	2.42074	down	-2.07064	-3.13164	-0.857717	0	0.60638	0.988858	1.32356	1.42643	1.65111	-1.57654	-0.695223	-0.884167	-0.286591	0.71808	1.92027	1.36777	2.20317	-1.00402
10560624	-2.39614	-1.26071	2.39614	down	-0.714566	-0.451468	-0.237205	-0.565027	-0.276654	0.879142	3.12006	3.13522	3.24995	-0.7355	-0.610235	-0.745137	-0.38157	3.07115	3.27726	3.34321	2.1101	0.255618	11816	BC028816|BC083351|CT010212|CT010356|M12414	apolipoproteinE	Apoe
10564220	-2.2444	-1.16633	2.2444	down	0.358651	-0.11739	0.186923	0.504035	0.252099	0.44139	-0.257198	-0.23112	0.12677	0.00586081	-0.197384	-0.605411	-0.724938	0.0417747	0	0.368254	0.121619	-0.277786		AB033130|BC052347
10564646	-3.91262	-1.96813	3.91262	down	-0.299934	0.110063	0.0605926	2.49109	2.53176	1.98446	0.0791526	-0.265182	-0.415492	0.0829134	0.00287771	-0.0821977	0.0163264	-0.435297	-0.215883	-0.219203	-0.159922	-0.264805	64176	BC060224	synapticvesicleglycoprotein2b	Sv2b
10568731	-2.29892	-1.20095	2.29892	down	-2.91499	-4.17145	-1.38275	-0.454991	0.202758	0.717918	0.798602	1.23602	1.28514	-2.11839	-1.6975	-1.41301	-0.483037	0.259953	1.29865	1.2272	1.56688	-1.94118
10569181	-2.24737	-1.16824	2.24737	down	-0.170748	-0.399759	0.513198	0.570395	0.366029	0.447438	0.116339	0.0676365	0.0926037	0.124286	-0.368961	-0.680473	-0.720799	0.0382595	0.027297	0.103162	-0.0304446	-0.966704	57913	AF274973|BC032202|BC056987|BC099686|BC145857	p53induceddeathdomainprotein1	Pidd1
10578649	-2.23999	-1.16349	2.23999	down	-0.147066	0.452065	-0.302855	0.681696	0.702299	0.579123	-0.0291767	0	-0.128307	-0.907085	-0.515387	0.0154991	-0.584367	-0.219155	-0.0970135	0.141785	0.366139	-2.7083	23965	AB025412|BC145284	teneurintransmembraneprotein3	Tenm3
10578690	-2.02222	-1.01594	2.02222	down	0.731393	-1.06156	0.189689	0.128772	0	0.21487	-0.220922	0.583455	0.781954	0.00413036	-0.420627	-1.08453	-0.801072	-0.35087	0.566223	1.04838	0.528059	-0.819328	234258	AB072931|BC024921|BC034753	neilike3(E.coli)	Neil3
10580522	-2.04898	-1.03491	2.04898	down	-0.438875	-0.737814	0.4335	0.721631	0.358317	0.382074	1.04516	0.668586	0.527654	0	-0.481636	-0.332351	-0.652833	2.06275	0.576462	0.610154	-0.59387	-0.79742	244579	BC052044|EF410108	TOXhighmobilitygroupboxfamilymember3	Tox3
10580765	-5.50484	-2.4607	5.50484	down	-0.612989	-0.620179	0.826077	2.73483	3.04533	2.87495	0.607579	-0.15119	-0.213726	-0.0326505	-0.212	-0.274621	0.414247	1.15901	-0.323895	-0.110772	-0.22143	0.430618	67801	BC024534	plasmamembraneproteolipid	Pllp
10582719	-2.0575	-1.04089	2.0575	down	0.0334473	-0.0390401	-0.397122	0.0574484	0.219325	0.767449	0.455026	-0.0504961	0.140274	-0.329906	-0.532974	-0.530088	-0.273445	0.165111	0.0671892	0.4563	0.0404839	-0.746666	244668	BC058408|BC072593|BC150682	signal-inducedproliferation-associated1like2	Sipa1l2
10584674	-4.1721	-2.06077	4.1721	down	0.258976	-0.524585	-0.122515	0.466413	0.94364	1.45435	0	0.165713	0.299499	-0.182706	-0.526327	-0.518028	-0.606425	-0.0896053	0.265354	0.376453	-0.556147	0.97115	84004	AB035508|AB035509|BC026985	melanomacelladhesionmolecule	Mcam
10585048	-6.74765	-2.75438	6.74765	down	-2.09172	-2.31537	-0.736979	0.518849	0.954261	0.789507	0.139625	0.0218229	0.00527	-1.91793	-1.8606	-1.79869	-1.96488	0.204535	0	-0.164133	0.0919657	0.361824	54725	AB021964|AB021965|AB021966|AB021967|AB052293|AB064265|AB092414|AB183399|AB183400|AB183401|AB183402|AB377192|AF061260|AF434663|AF539424|AY351388|BC057125|BC069937|BC090970|BC095986|EU541475|JQ782219	celladhesionmolecule1	Cadm1
10585395	-2.15991	-1.11097	2.15991	down	0.0361691	-0.0630331	0.497859	0.329763	0.127549	0.228035	0.0878744	-0.00211239	-0.0158939	-0.0931997	-0.197037	-0.785911	-0.882937	0.113113	-0.057929	0	0.277646	-0.135108		AF033113|AF033114|BC012279|AF033112	predictedpseudogene16380[Source:MGISymbol;Acc:MGI:3643564]	Gm16380
10587241	-2.12555	-1.08784	2.12555	down	0.306886	0.291948	0.656424	0.784612	0.533866	0.486371	-1.33914	-0.118021	-0.146043	0.501779	0.0634465	-0.172642	-0.601467	-1.49034	-0.193596	-0.362124	-0.683585	0.514782	208982	BC037381	3-hydroxymethyl-3-methylglutaryl-CoenzymeAlyase-like1	Hmgcll1
10587495	-2.02248	-1.01612	2.02248	down	0.556149	0.100371	0.349273	0.338779	-0.0633717	0.36969	-0.360349	0	0.0893478	-0.0282583	-0.104674	-0.319734	-0.646435	-0.50246	-0.076292	0.0127993	0.233613	-0.681713	65099	AF093135|BC061099|AJ242722	interleukin-1receptor-associatedkinase1bindingprotein1	Irak1bp1
10593723	-2.84227	-1.50704	2.84227	down	-0.150614	-0.352762	0.151752	1.35412	1.62112	1.4089	0.200867	-0.202545	-0.503033	0.0484366	-0.046628	0	-0.0981436	0.124038	-0.296801	-0.294782	-0.269053	1.56349	94180	AB050554|BC048611|BC057322	acyl-CoAsynthetasebubblegumfamilymember1	Acsbg1
10598023	-2.03112	-1.02228	2.03112	down	-0.442648	-1.2952	0.127734	0.812877	0.679701	0.14946	-1.0876	0.163771	0.259621	-0.457429	-0.452873	-0.294392	-0.872816	-1.08135	0.371161	0.486058	0.0526009	0.0054388			mitochondriallyencodedtRNAvaline[Source:MGISymbol;Acc:MGI:102472]	mt-Tv
10598467	-2.45088	-1.2933	2.45088	down	-1.14074	-1.28709	-0.302387	0.52551	0.685782	0.659457	0.582722	2.09192	1.59139	-0.636523	-0.800633	-0.916562	-0.633842	0	1.51925	0.661907	0.682728	-0.699842	18715	BC027376|L41495	proviralintegrationsite2	Pim2
10598493	-2.75489	-1.462	2.75489	down	-1.53833	-1.44173	-0.494699	1.53099	1.91187	1.43918	-0.0385714	0.6696	0.653351	-0.388268	-0.462192	0.0411577	-0.0228148	-0.361944	0.638986	0.720307	0.994811	-1.28813	30052	AF181560|AF293356|BC012263	proproteinconvertasesubtilisin/kexintype1inhibitor	Pcsk1n
10598507	-2.00698	-1.00502	2.00698	down	-0.430887	-0.509788	-0.35641	1.82283	1.91524	0.561243	0.529803	0.102258	0.000969887	-0.535216	-0.446577	-0.296824	-0.443781	0.924235	0	0.110141	0.639499	-0.533915	209837	BC058856|BC152401	solutecarrierfamily38,member5	Slc38a5
10598794	-2.09283	-1.06546	2.09283	down	-2.57027	-3.5176	-1.26254	-0.132367	0.254237	0.651469	0.952675	1.48404	1.47876	-1.34709	-1.92053	-1.53923	-0.413987	0.672968	1.48941	1.50439	1.89308	-1.61772
10599348	-2.03718	-1.02657	2.03718	down	0.594371	1.15533	0.0608606	0.572759	0.649064	0.56765	-0.628765	-0.868555	-1.1644	0.080162	0.109206	0.205181	-0.45892	-1.02089	-1.13725	-1.52473	-2.18627	-1.56812	53623	AB022342|AB079072|AB102775|AB102776|AF483494|AF483495|BC086678|BC129855|BC129856	glutamatereceptor,ionotropic,AMPA3(alpha3)	Gria3
10599812	-2.87091	-1.52151	2.87091	down	-2.68967	-2.83337	-1.34752	0	0.630083	0.344354	1.09627	2.02356	2.22517	-2.26455	-2.32102	-1.35259	-1.17716	0.81538	2.18872	2.24304	2.30077	-2.9099	22773	BC080734|D70849	zincfingerproteinofthecerebellum3	Zic3
10600597	-2.81898	-1.49517	2.81898	down	0.757739	-0.0582833	0.193357	0.168657	0.235147	0.105142	0.172154	0.0758533	0.00374794	0.0359621	-0.488031	-0.607379	-1.39003	0.161314	-0.0236998	0.0631533	-0.230578	-0.537889	192216	BC019751	transmembraneprotein47	Tmem47
10600707	-2.24119	-1.16426	2.24119	down	-4.62376	-4.89757	-1.75132	0.619598	1.40911	0.904753	0.53947	1.13634	1.41895	-3.98436	-3.99773	-1.53785	-0.259512	0	1.35695	1.12156	1.94859	-4.77642	11614	U41568	nuclearreceptorsubfamily0,groupB,member1	Nr0b1
10601412	-2.01519	-1.01091	2.01519	down	0.961847	1.71825	-0.228527	0.610035	0.316209	0.386071	-0.385907	0.356437	-0.00821972	-0.404533	0.374441	0.36248	-0.624844	-0.195858	0.0174026	-0.231557	-0.504874	-2.96062	78134	BC138893|BC138894	lysophosphatidicacidreceptor4	Lpar4
10601701	-2.5346	-1.34176	2.5346	down	1.20087	0.399889	2.57968	2.38005	1.51518	1.43754	-0.622302	-0.727715	-0.789058	1.25567	0.743703	0	0.095783	-0.971096	-0.825869	-0.957334	-0.977174	-1.3658	67564	BC042623|BC050880	transmembraneprotein35	Tmem35
10601768	-3.54564	-1.82605	3.54564	down	0.410225	-0.0493808	0.153172	0.790411	0.828632	1.11186	-0.184544	0.328707	0.316713	-0.373318	-0.594851	-0.7793	-0.714191	-0.337791	0.126468	0.267886	0.0212111	-1.55675	100503043		armadillorepeatcontaining,X-linked4	Armcx4
10601848	-2.48104	-1.31095	2.48104	down	0	-0.261415	-0.0161571	0.857434	1.24732	0.609681	-0.475554	0.78954	0.932415	-0.129693	-0.124132	-0.0038681	-0.701265	0.000761509	0.694576	0.718845	1.23426	-1.59903	76219		adipocyte-relatedX-chromosomeexpressedsequence1	Arxes1
10601850	-2.07961	-1.05631	2.07961	down	-2.29505	-2.45312	-1.12514	-0.157371	0.856655	0.834163	1.19454	1.89611	1.75495	-1.27209	-0.361077	-0.592244	-0.22215	1.37036	1.79714	1.69413	1.99666	-1.80299	406217	AY833558|BC090663|BC116226|AF051347|AF097438|BC061179|BC089464	brainexpressedgene4	Bex4
10602722	-2.22648	-1.15476	2.22648	down	-0.291752	-0.369151	0.503902	0.523997	1.18124	1.25758	0.244622	0.0571809	-0.287534	-0.103164	0	0.256564	0.102823	0.621045	-0.0223336	-0.299162	-0.519228	-0.323439	278240	BC068162	spindlinfamily,member2C	Spin2c
10604057	-2.55998	-1.35613	2.55998	down	0.241646	-0.103639	0.259232	1.26139	1.32423	1.00265	-0.689288	0	0.18564	0.0444145	0.151627	-0.000201225	-0.353487	-0.64558	0.0426836	0.0167074	-0.572808	-1.55368	56526	AB023622|BC010489	septin6	2018-09-06
10604620	-2.63483	-1.39771	2.63483	down	-0.755828	-0.912296	1.11346	1.36131	1.06943	0.922781	-0.391541	0.389908	0.480948	-0.0320177	-0.108219	-0.390308	-0.47493	-0.484633	0.493479	0.551249	0.250451	-0.721535	78755	AB541013|BC066167	familywithsequencesimilarity122,memberB	Fam122b
10605104	-2.81935	-1.49536	2.81935	down	-0.483787	-0.557706	-0.129894	0.540265	0.91277	0.586964	0.858071	1.40972	1.29532	-0.463538	-0.527187	-0.836	-0.908398	0	1.21291	1.47616	1.79997	-0.502395	245469	BC056462	PDZdomaincontaining4	Pdzd4
10606206	-2.75779	-1.46351	2.75779	down	-0.0654573	-0.341086	0.413688	0.976329	0.96558	0.953015	-0.177333	1.89058	1.94252	-0.0107961	-0.280382	-0.355356	-0.510498	-0.148963	1.73137	1.3457	1.7613	-0.00786614	245555	DQ975302|DQ975303		C77370
10606333	-5.91591	-2.5646	5.91591	down	-1.15424	-2.12865	0.501247	1.07865	1.05861	0.837381	0.874594	1.803	1.84095	-0.000948906	-0.889464	-1.89294	-1.72722	0.366302	1.74727	1.0963	-0.192563	-3.04635	333564	BC076625|BC085176|DQ192038	fibronectintypeIIIdomaincontaining3C1	Fndc3c1
10606436	-2.23357	-1.15935	2.23357	down	0	-1.24669	-0.846667	-0.00121832	0.120233	0.664884	1.56722	0.898341	0.985749	-1.29281	-0.488637	-1.00681	-0.49447	0.836369	0.942719	0.815568	0.271391	-0.211092	50887	AB018374|AF213454|BC021626|BC083087	high-mobilitygroupnucleosomebindingdomain5	Hmgn5
10606914	-3.11732	-1.64031	3.11732	down	-0.244657	-0.281642	-0.022511	1.88185	1.49758	1.24664	0.501743	0.781033	0.972118	-0.264338	-0.10692	-0.279043	-0.393671	0.040586	0.774357	0.984639	0.0402932	-0.394847	13984	AF004211|AF017734|AF017735|AF085715	extraembryonic,spermatogenesis,homeobox1	Esx1

## Sheet: UP - FC Trop2 posi vs nega d8
# Notes : UP - FC ([Trop2 posi OK9 D8_(MoGene-1_0-st-v1).CEL] vs [Trop2 nega OK9 D8_(MoGene-1_0-st-v1).CEL])
Transcripts Cluster Id	FC ([Trop2 posi OK9 D8_(MoGene-1_0-st-v1).CEL] vs [Trop2 nega OK9 D8_(MoGene-1_0-st-v1).CEL])	Log FC ([Trop2 posi OK9 D8_(MoGene-1_0-st-v1).CEL] vs [Trop2 nega OK9 D8_(MoGene-1_0-st-v1).CEL])	FC (abs) ([Trop2 posi OK9 D8_(MoGene-1_0-st-v1).CEL] vs [Trop2 nega OK9 D8_(MoGene-1_0-st-v1).CEL])	Regulation ([Trop2 posi OK9 D8_(MoGene-1_0-st-v1).CEL] vs [Trop2 nega OK9 D8_(MoGene-1_0-st-v1).CEL])	Trop2 nega OK9 D8_(MoGene-1_0-st-v1).CEL(normalized)	Trop2 posi OK9 D8_(MoGene-1_0-st-v1).CEL(normalized)	entrezgene	genbank	genedescription	genesymbol
10345077	2.56864	1.36101	2.56864	up	-0.680503	0.680503	368204	AY238603	KHdomaincontaining1A	Khdc1a
10345079	2.19333	1.13312	2.19333	up	-0.566561	0.566562	433278	BC099381|BC141037|AY238603	KHdomaincontaining1C	Khdc1c
10345675	2.2116	1.14509	2.2116	up	-0.572546	0.572546	18143	BC109166|U77969	neuronalPASdomainprotein2	Npas2
10346878	2.03878	1.02771	2.03878	up	-0.513854	0.513854	73884		zincfinger,DBF-typecontaining2	Zdbf2
10348244	2.40688	1.26717	2.40688	up	-0.633582	0.633583	16331	AF125996|AF184912|AF184913|AF228679|BC108328|U39203|U51742|U52044	inositolpolyphosphate-5-phosphataseD	Inpp5d
10349108	2.74493	1.45677	2.74493	up	-0.728383	0.728384	20724	BC005434|U54705	serine(orcysteine)peptidaseinhibitor,cladeB,member5	Serpinb5
10349157	2.23047	1.15735	2.23047	up	-0.578673	0.578673	18788	AJ000343|BC138815|BC138817|X16490	serine(orcysteine)peptidaseinhibitor,cladeB,member2	Serpinb2
10349295	3.94163	1.97879	3.94163	up	-0.989395	0.989396	81879	BC116663|AF311309	transcriptionfactorCP2-like1	Tfcp2l1
10349671	2.02552	1.01829	2.02552	up	-0.509146	0.509146	320718	AY034145	solutecarrierfamily26,member9	Slc26a9
10349953	3.92246	1.97176	3.92246	up	-0.985878	0.985879	71884	AY458654|AY536287|BC138765	chitinase1(chitotriosidase)	Chit1
10351588	4.21586	2.07583	4.21586	up	-1.03791	1.03791	71740	AF472510|BC024948	poliovirusreceptor-related4	Pvrl4
10351873	3.13353	1.64779	3.13353	up	-0.823895	0.823895	236312	BC096384|BC107378|BC107379	pyrinandHINdomainfamily,member1	Pyhin1
10352416	2.06996	1.0496	2.06996	up	-0.5248	0.5248	170725	AB050202|AB050203|AB061518|AB061519|BC125504|BC125508	calpain8	Capn8
10352439	2.99252	1.58136	2.99252	up	-0.790681	0.790681	96935	BC021842	sushidomaincontaining4	Susd4
10352448	2.30222	1.20302	2.30222	up	-0.601512	0.601511	63953	AB037908|BC025066	dualspecificityphosphatase10	Dusp10
10355343	6.4568	2.69082	6.4568	up	-1.34541	1.34541	74591	BC158053|BC158063	ATP-bindingcassette,sub-familyA(ABC1),member12	Abca12
10355717	4.41277	2.14168	4.41277	up	-1.07084	1.07084	22626	BC094893|BC117790|BC117791|U25739	solutecarrierfamily23(nucleobasetransporters),member3	Slc23a3
10356764	3.4596	1.7906	3.4596	up	-0.895302	0.895302	71874	BC089525	RIKENcDNA2310007B03gene	2310007B03Rik
10356866	2.12369	1.08657	2.12369	up	-0.543286	0.543285	18566	BC119179|BC120602|KJ865857|KJ865858|X67914	programmedcelldeath1	Pdcd1
10358027	3.40472	1.76753	3.40472	up	-0.883768	0.883767	13710	AF016294|BC138692|BC145380	E74-likefactor3	Elf3
10358787	4.49372	2.16791	4.49372	up	-1.08396	1.08395	16782	AF106279|U43327	laminin,gamma2	Lamc2
10359689	3.48493	1.80113	3.48493	up	-0.900566	0.900565	11931	BC027319|BC094070	ATPase,Na+/K+transporting,beta1polypeptide	Atp1b1
10360187	2.45744	1.29716	2.45744	up	-0.648578	0.648579	93840	AF365875|AY035370|BC052195|BC075636	vang-like2(vangogh,Drosophila)	Vangl2
10360406	2.17448	1.12067	2.17448	up	-0.560334	0.560333	226695	BC040425|CT010211|M74124	interferonactivatedgene205	Ifi205
10364511	2.14475	1.10081	2.14475	up	-0.550404	0.550404	78906	BC013508	mitoticspindlepositioning	Misp
10365640	2.33184	1.22147	2.33184	up	-0.610734	0.610734	216225	AY484428|BC017691	solutecarrierfamily5(iodidetransporter),member8	Slc5a8
10367673	2.26078	1.17682	2.26078	up	-0.58841	0.58841	213783	BC117965|BC117966	pleckstrinhomologydomaincontaining,familyG(withRhoGefdomain)member1	Plekhg1
10368970	3.22648	1.68996	3.22648	up	-0.84498	0.84498	12142	JX154081|U08185	PRdomaincontaining1,withZNFdomain	Prdm1
10369932	2.21885	1.14981	2.21885	up	-0.574906	0.574906	71733	BC026837|BC066833	sushidomaincontaining2	Susd2
10371220	2.35128	1.23345	2.35128	up	-0.616724	0.616725	14676	BC005439|BC011098|M80632	guaninenucleotidebindingprotein,alpha15	Gna15
10373467	2.3044	1.20439	2.3044	up	-0.602196	0.602197	13867	AY686636|BC036180|BC049279|BC106091	v-erb-b2erythroblasticleukemiaviraloncogenehomolog3(avian)	Erbb3
10375265	3.56845	1.8353	3.56845	up	-0.91765	0.91765	319767	AK220352	ATPase,classV,type10B	Atp10b
10377473	2.02835	1.02031	2.02835	up	-0.510154	0.510154	23801	BC116258|BC116259	arachidonatelipoxygenase3	Aloxe3
10377673	2.96002	1.56561	2.96002	up	-0.782805	0.782804	53624	AF087825|BC008104|BC050007|BC110485	claudin7	Cldn7
10378367	2.10384	1.07302	2.10384	up	-0.536512	0.536511	246788	AB083654|AF510316|BC108984	transientreceptorpotentialcationchannel,subfamilyV,member3	Trpv3
10379228	2.01554	1.01117	2.01554	up	-0.505583	0.505584	18126	AF065919|AF065920|AF065921|AF065922|AF065923|AY090567|BC062378|GU451261|M84373|M87039|U43428	nitricoxidesynthase2,inducible	Nos2
10380927	2.32215	1.21546	2.32215	up	-0.607731	0.607731	14786	AK220277|BC003295|M94450	growthfactorreceptorboundprotein7	Grb7
10382532	2.09285	1.06547	2.09285	up	-0.532734	0.532734	217316	BC052932|BC172170	solutecarrierfamily16(monocarboxylicacidtransporters),member5	Slc16a5
10385083	8.10528	3.01886	8.10528	up	-1.50943	1.50943	216643	BC023693|BC025550|BC027245|BC031196	gamma-aminobutyricacid(GABA)Areceptor,pi	Gabrp
10387536	2.2737	1.18504	2.2737	up	-0.592522	0.592521	12514	BC021637	CD68antigen	Cd68
10387821	2.06732	1.04776	2.06732	up	-0.523881	0.523881	11684	BC152329|BC152403|U04334	arachidonate12-lipoxygenase	Alox12
10387890	3.13002	1.64617	3.13002	up	-0.823086	0.823085	66102	AF277001|AF301017|BC019961|GQ380016|GQ380017	chemokine(C-X-Cmotif)ligand16	Cxcl16
10388160	2.19117	1.1317	2.19117	up	-0.565851	0.56585	237831	AY368893	solutecarrierfamily13(sodium-dependentcitratetransporter),member5	Slc13a5
10390075	2.22382	1.15304	2.22382	up	-0.576519	0.576519	217122		predictedgene11545	Gm11545
10390246	3.63482	1.86189	3.63482	up	-0.930943	0.930943	76815	AF490344	calciumbindingandcoiled-coildomain2	Calcoco2
10390748	3.50716	1.8103	3.50716	up	-0.905152	0.905152	217169	BC055820	tensin4	Tns4
10390850	3.59822	1.84729	3.59822	up	-0.923642	0.923643	66809	AF473907|BC057172	keratin20	Krt20
10396402	2.52338	1.33536	2.52338	up	-0.667679	0.667679	18755	BC031121|D90242	proteinkinaseC,eta	Prkch
10397364	2.33873	1.22572	2.33873	up	-0.612862	0.612862	217721	AY260574|AY260575|AY260576|BC011209	majorfacilitatorsuperfamilydomaincontaining7C	Mfsd7c
10397482	2.5876	1.37162	2.5876	up	-0.685808	0.685808	217733	BC056936|BC057088	transmembraneprotein63c	Tmem63c
10400984	2.4605	1.29895	2.4605	up	-0.649476	0.649476	238257	BC119224|BC119226	transmembraneprotein30B	Tmem30b
10403420	2.55075	1.35092	2.55075	up	-0.675461	0.675461	320581	AY263178|BC099586|BC125310|BC138100	isopentenyl-diphosphatedeltaisomerase2	Idi2
10404422	2.17413	1.12044	2.17413	up	-0.560219	0.560219	20708	BC061050|U96707	serine(orcysteine)peptidaseinhibitor,cladeB,member6b	Serpinb6b
10404429	2.09639	1.06791	2.09639	up	-0.533954	0.533954	20723	BC029900|U96700	serine(orcysteine)peptidaseinhibitor,cladeB,member9	Serpinb9
10404439	3.62229	1.8569	3.62229	up	-0.928451	0.928452	20706	BC064768|U96705	serine(orcysteine)peptidaseinhibitor,cladeB,member9b	Serpinb9b
10406823	2.03681	1.02631	2.03681	up	-0.513155	0.513154	100039691	BC054101	longnon-codingRNA,embryonicstemcellsexpressed1	Lncenc1
10407537	2.50271	1.32349	2.50271	up	-0.661746	0.661746	102642243	AY263178|BC099586|BC125310|BC138100	isopentenyl-diphosphatedelta-isomerase2-like|predictedgene9745[Source:MGISymbol;Acc:MGI:3704398]	LOC102642243|Gm9745
10408616	2.01296	1.00932	2.01296	up	-0.504659	0.504659	73102	BC094372	solutecarrierfamily22,member23	Slc22a23
10411668	2.76645	1.46804	2.76645	up	-0.734017	0.734018	18260	BC138679|BC138680|BC145371|U49185	occludin	Ocln
10411680	2.23583	1.16081	2.23583	up	-0.580406	0.580406	218518	AB219935|BC049919|BC132330|BC132356|DQ143929|DQ682659|DQ682660|DQ682661	MARVEL(membrane-associating)domaincontaining2	Marveld2
10412380	2.63176	1.39603	2.63176	up	-0.698014	0.698014
10416334	2.81522	1.49325	2.81522	up	-0.746623	0.746624	13449	AF030627|AF035117|AF059583|BC004590	dockingprotein2	Dok2
10416837	2.37224	1.24625	2.37224	up	-0.623126	0.623126	16365	L38281	immunoresponsivegene1	Irg1
10416850	8.40791	3.07175	8.40791	up	-1.53587	1.53587	64929	AF245700|BC025142|BC111874|BC112380	sciellin	Scel
10417568	2.19457	1.13394	2.19457	up	-0.56697	0.566971	18300	BC024504|BC024532|BC024542|BC034193|U72677	oncoproteininducedtranscript1	Oit1
10418917	2.17576	1.12152	2.17576	up	-0.560759	0.56076	69134	BC086894|BC147104|BC147105	familywithsequencesimilarity25,memberC	Fam25c
10420899	2.74653	1.45761	2.74653	up	-0.728805	0.728804	268756	AY453064|BC019856|BC028822|BC028828	gulonolactone(L-)oxidase	Gulo
10421325	4.4767	2.16243	4.4767	up	-1.08122	1.08122	57746	AB032605|AF285586|BC138444|BC145717	piwi-likeRNA-mediatedgenesilencing2	Piwil2
10422412	2.16709	1.11576	2.16709	up	-0.55788	0.55788	56643	AF205540|BC116248|BC116249	solutecarrierfamily15(oligopeptidetransporter),member1	Slc15a1
10423024	2.09322	1.06572	2.09322	up	-0.532862	0.532862	75568	BC037621|BC061015	calcyphosine-like	Capsl
10423770	2.70338	1.43476	2.70338	up	-0.717382	0.717382	252973	AF411213|BC055035	grainyhead-like2(Drosophila)	Grhl2
10424113	2.02897	1.02075	2.02897	up	-0.510376	0.510375	105853	BC113154	mal,Tcelldifferentiationprotein2	Mal2
10424683	5.56024	2.47515	5.56024	up	-1.23757	1.23757	546644		lymphocyteantigen6complex,locusG	Ly6g
10425890	2.38903	1.25643	2.38903	up	-0.628214	0.628213	73167	BC005563	RhoGTPaseactivatingprotein8	Arhgap8
10427052	3.18067	1.66933	3.18067	up	-0.834665	0.834665	110310	AF509888|BC030403	keratin7	Krt7
10427075	5.47683	2.45334	5.47683	up	-1.22667	1.22667	16668	BC089022|M11686|M36376	keratin18	Krt18
10428955	2.39674	1.26108	2.39674	up	-0.630538	0.630538	331063	BC113153|BC113155	gasderminC2	Gsdmc2
10428960	2.27314	1.18469	2.27314	up	-0.592342	0.592343	270328	BC113153|BC113155	gasderminC3	Gsdmc3
10429520	9.01649	3.17257	9.01649	up	-1.58628	1.58628	17068	BC025135	lymphocyteantigen6complex,locusD	Ly6d
10430166	2.36589	1.24239	2.36589	up	-0.621193	0.621193	75761	BC139137|BC139138	apolipoproteinL7a	Apol7a
10432682	2.03022	1.02164	2.03022	up	-0.510819	0.510819	74127	BC119366|BC120601	keratin80	Krt80
10432780	2.04535	1.03235	2.04535	up	-0.516174	0.516175	16687	BC080820|BC064470	keratin6A	Krt6a
10432852	3.11641	1.63989	3.11641	up	-0.819943	0.819943	16678	BC117842|BC117843|M10937	keratin1	Krt1
10434556	2.85475	1.51336	2.85475	up	-0.756682	0.756682			predictedgene9697[Source:MGISymbol;Acc:MGI:3780104]	Gm9697
10435112	3.12197	1.64245	3.12197	up	-0.821228	0.821227	140474	AF161256|AF441786	mucin4	Muc4
10435514	2.03986	1.02847	2.03986	up	-0.514236	0.514235	106347	BC010485|BC057644	immunoglobulin-likedomaincontainingreceptor1	Ildr1
10437516	2.9217	1.54681	2.9217	up	-0.773403	0.773403	19041	AF126834|BC057152	periplakin	Ppl
10437552	2.0507	1.03612	2.0507	up	-0.518057	0.518058	239691	BC150828|BC171979		AU021092
10438769	2.23213	1.15842	2.23213	up	-0.579209	0.57921	12737	AF072127|BC002003|CT010299|EU076705	claudin1	Cldn1
10439500	2.25545	1.17342	2.25545	up	-0.586708	0.586708	22268	AF274865|BC046604	uroplakin1B	Upk1b
10441244	2.35472	1.23556	2.35472	up	-0.617778	0.617779	52793	AF360358|AF494380|BC048949	familywithsequencesimilarity3,memberB	Fam3b
10442327	6.94399	2.79576	6.94399	up	-1.39788	1.39788	54419	AF087824|AF125305|BC005718|BC050138|DQ864649	claudin6	Cldn6
10442357	4.01145	2.00413	4.01145	up	-1.00206	1.00206	69814	AY266139|BC024903	protease,serine32	Prss32
10443764	2.06951	1.04929	2.06951	up	-0.524643	0.524643	224674	BC027294	solutecarrierfamily37(glycerol-3-phosphatetransporter),member1	Slc37a1
10444554	2.91907	1.54551	2.91907	up	-0.772755	0.772756	70129	BC010808|BC052652	solutecarrierfamily44,member4	Slc44a4
10444883	3.12573	1.64419	3.12573	up	-0.822095	0.822096	386463	BC055373	corneodesmosin	Cdsn
10444886	4.15362	2.05437	4.15362	up	-1.02718	1.02719	69542	BC107265|BC107266	RIKENcDNA2300002M23gene	2300002M23Rik
10445061	3.43924	1.78209	3.43924	up	-0.891045	0.891045	386454	BC132405|BC145677	ringfingerprotein39	Rnf39
10448312	3.59714	1.84685	3.59714	up	-0.923424	0.923424	56863	BC058186	claudin9	Cldn9
10449807	5.46166	2.44934	5.46166	up	-1.22467	1.22467	71932	BC145797	epoxidehydrolase3	Ephx3
10450272	2.75508	1.46209	2.75508	up	-0.731046	0.731046	13079	BC127167|AY613781	cytochromeP450,family21,subfamilya,polypeptide1	Cyp21a1
10450800	2.03517	1.02515	2.03517	up	-0.512574	0.512574	69097	BC027186	tripartitemotif-containing15	Trim15
10450996	3.32079	1.73153	3.32079	up	-0.865763	0.865764	435529	BC141353|AY255579	adhesionGprotein-coupledreceptorF2	Adgrf2
10453256	2.12071	1.08455	2.12071	up	-0.542273	0.542274	225030	AF454551|AF454552	potassiumvoltage-gatedchannel,subfamilyG,member3	Kcng3
10453939	2.35995	1.23876	2.35995	up	-0.619378	0.619379	16774	X84013	laminin,alpha3	Lama3
10454113	2.44112	1.28754	2.44112	up	-0.64377	0.643771	13510	BC154410|X74335|AY192158|AY315940|BC137927|AY192159|AY314983	desmoglein1alpha	Dsg1a
10454129	2.43023	1.28109	2.43023	up	-0.640545	0.640545	225256	AY192158|AY315940|BC137927	desmoglein1beta	Dsg1b
10454154	4.11787	2.0419	4.11787	up	-1.02095	1.02095	13512	BC132058|BC132639	desmoglein3	Dsg3
10454172	2.84997	1.51095	2.84997	up	-0.755474	0.755473	13511	AB072269|BC020144|BC044848|BC131653|BC131654	desmoglein2	Dsg2
10455299	2.51638	1.33135	2.51638	up	-0.665674	0.665675	269016	BC137955|BC145060	SH3domaincontainingringfinger2	Sh3rf2
10455784	2.20596	1.14141	2.20596	up	-0.570703	0.570703	107022	BC057978	GRAMdomaincontaining3	Gramd3
10456545	2.22096	1.15118	2.22096	up	-0.575591	0.57559	381175	BC046343	coiled-coildomaincontaining68	Ccdc68
10456904	2.15647	1.10867	2.15647	up	-0.554337	0.554337	19201	CT010308|BC120643|BC002123|BC057654	proline-serine-threoninephosphatase-interactingprotein2	Pstpip2
10457669	2.58125	1.36807	2.58125	up	-0.684035	0.684036	13507	Y11169	desmocollin3	Dsc3
10457686	2.11904	1.08341	2.11904	up	-0.541705	0.541705	13506	BC057867|L33779	desmocollin2	Dsc2
10458534	2.89742	1.53477	2.89742	up	-0.767384	0.767384	75599	BC040402	protocadherin1	Pcdh1
10459421	3.04372	1.60584	3.04372	up	-0.802918	0.802918	54670	AY506548|BC117946	ATPase,classI,type8B,member1	Atp8b1
10459633	3.79642	1.92464	3.79642	up	-0.96232	0.96232	75577		dynactinassociatedprotein	Dynap
10460251	3.94246	1.9791	3.94246	up	-0.989548	0.989548	73458		aldehydedehydrogenase3family,memberB3	Aldh3b3
10460253	6.76389	2.75785	6.76389	up	-1.37893	1.37893	73458		aldehydedehydrogenase3family,memberB3	Aldh3b3
10460255	2.25999	1.17632	2.25999	up	-0.58816	0.58816	73458		aldehydedehydrogenase3family,memberB3	Aldh3b3
10460259	5.46457	2.45011	5.46457	up	-1.22505	1.22505	621603		aldehydedehydrogenase3family,memberB2	Aldh3b2
10460423	2.02935	1.02102	2.02935	up	-0.510508	0.510508	20743	BC033305|BC079860	spectrinbeta,non-erythrocytic2	Sptbn2
10464137	2.7934	1.48202	2.7934	up	-0.741011	0.741011	226245	BC051054|BC090250	pleckstrinhomologydomaincontaining,familySmember1	Plekhs1
10466248	2.13175	1.09204	2.13175	up	-0.546021	0.546021	20908	BC024844|D29797|D29799|D29800|D38375	syntaxin3	Stx3
10468239	2.36288	1.24054	2.36288	up	-0.620272	0.620272	13074	BC064793|M64863	cytochromeP450,family17,subfamilya,polypeptide1	Cyp17a1
10468344	2.70598	1.43615	2.70598	up	-0.718076	0.718077	12821	BC125031|BC125032|L08407	collagen,typeXVII,alpha1	Col17a1
10468525	2.59485	1.37565	2.59485	up	-0.687826	0.687826			RIKENcDNA5830416P10gene[Source:MGISymbol;Acc:MGI:1922001]	5830416P10Rik
10468668	2.31462	1.21078	2.31462	up	-0.605389	0.605388	226250	BC031515	actinfilamentassociatedprotein1-like2	Afap1l2
10468691	2.32825	1.21925	2.32825	up	-0.609624	0.609624	226251	AF404774|AF404775|AF404776|BC032216|BC141083|AH010064	actin-bindingLIMprotein1	Ablim1
10469786	2.72538	1.44646	2.72538	up	-0.723228	0.723228	215257	AY071843|BC116227|BC116228	interleukin1family,member9	Il1f9
10469828	2.06681	1.04741	2.06681	up	-0.523703	0.523704	215632	BC068231	pleckstrinandSec7domaincontaining4	Psd4
10472022	2.03558	1.02544	2.03558	up	-0.512719	0.512719	71897	BC126943	LY6/PLAURdomaincontaining6B	Lypd6b
10472757	2.48552	1.31355	2.48552	up	-0.656774	0.656775	73649	AF354666|BC027665|BC147289|BC147290	cytochromebreductase1	Cybrd1
10473384	2.50061	1.32228	2.50061	up	-0.661141	0.66114	58207	AF188622|BC089603	solutecarrierfamily43,member3	Slc43a3
10474171	8.15945	3.02847	8.15945	up	-1.51424	1.51424	13711	AF049702|BC012424|BC021629	E74-likefactor5	Elf5
10474467	2.44667	1.29082	2.44667	up	-0.645411	0.645411	269328	AY198336|AY198337|BC116796|BC119176|BC094506	mucin15	Muc15
10475324	2.9533	1.56233	2.9533	up	-0.781164	0.781165	12716	BC025976	creatinekinase,mitochondrial1,ubiquitous	Ckmt1
10475517	5.17983	2.37291	5.17983	up	-1.18645	1.18645	433470///387165	BC049633	expressedsequenceAA467197|microRNA147	AA467197|Mir147
10477022	2.16071	1.1115	2.16071	up	-0.555751	0.555752	228765	BC005556	syndecanbindingprotein(syntenin)2	Sdcbp2
10479463	2.12562	1.08789	2.12562	up	-0.543943	0.543942	228993		solutecarrierfamily17,member9	Slc17a9
10479483	2.79607	1.4834	2.79607	up	-0.741699	0.7417	329581		baculoviralIAPrepeat-containing7(livin)	Birc7
10483000	3.64013	1.86399	3.64013	up	-0.931995	0.931995	16420	AF115376|BC049185	integrinbeta6	Itgb6
10485131	2.03426	1.02451	2.03426	up	-0.512253	0.512253	228366	AK220181|AY742914|AY742915|BC096655|BC116715	glycosyltransferase-like1B	Gyltl1b
10486061	2.26227	1.17777	2.26227	up	-0.588886	0.588886	19419	AF106070|BC057120|BC057341	RASguanylreleasingprotein1	Rasgrp1
10487405	4.02701	2.00971	4.02701	up	-1.00486	1.00486	192212	AF269062|BC039212	prominin2	Prom2
10487588	4.08961	2.03196	4.08961	up	-1.01598	1.01598	16175	M14639|X01450|BC003727	interleukin1alpha	Il1a
10489429	3.97595	1.9913	3.97595	up	-0.995649	0.995649	209232	AY669505|BC019734	WAPfour-disulfidecoredomain5	Wfdc5
10490923	3.05381	1.61061	3.05381	up	-0.805305	0.805306	12349	BC055291|K00811	carbonicanhydrase2	Car2
10493794	2.22871	1.15621	2.22871	up	-0.578106	0.578106	66166	BC025607	S100calciumbindingproteinA14	S100a14
10493824	2.18941	1.13054	2.18941	up	-0.565272	0.565272	381493	AY465109|AY582964|BC107307|BC107308	S100calciumbindingproteinA7A	S100a7a
10493842	3.15912	1.65952	3.15912	up	-0.82976	0.829761	242100	AY518698|BC128291	peptidoglycanrecognitionprotein3	Pglyrp3
10493850	2.79968	1.48526	2.79968	up	-0.742632	0.742631	20755///100303744	AY158986|BC010818|BC051122|BC099393|AY158987|AY298855|BC132518	smallproline-richprotein2A1|smallproline-richprotein2A2	Sprr2a1|Sprr2a2
10493856	3.51957	1.8154	3.51957	up	-0.9077	0.9077	100042514	BC051122|BC099393|AY158986	smallproline-richprotein2A3	Sprr2a3
10493858	3.51957	1.8154	3.51957	up	-0.9077	0.9077	100042514	BC051122|BC099393|AY158986	smallproline-richprotein2A3	Sprr2a3
10493860	2.85879	1.51541	2.85879	up	-0.757703	0.757704	20756	AY158987|BC132518|AY298855	smallproline-richprotein2B	Sprr2b
10493864	2.04795	1.03418	2.04795	up	-0.517092	0.517092	20758	AY158988	smallproline-richprotein2D	Sprr2d
10495781	2.9138	1.5429	2.9138	up	-0.771451	0.77145	29815	AF179566|BC023930	breastcanceranti-estrogenresistance3	Bcar3
10499095	2.10574	1.07433	2.10574	up	-0.537163	0.537164	229488		familywithsequencesimilarity160,memberA1	Fam160a1
10499108	2.02469	1.0177	2.02469	up	-0.508852	0.508852	320302///99889	BC051528|BC119772|BC121823	glycosyltransferase28domaincontaining2|ADP-ribosylationfactorinteractingprotein1	Glt28d2|Arfip1
10499412	4.17174	2.06065	4.17174	up	-1.03032	1.03032	53868	AB232620|AF119675|BC006624	RAB25,memberRASoncogenefamily	Rab25
10499891	2.48078	1.3108	2.48078	up	-0.655397	0.655398	20754	BC119288|BC119290	smallproline-richprotein1B	Sprr1b
10499904	3.17816	1.66819	3.17816	up	-0.834096	0.834096	16447	BC152326	involucrin	Ivl
10499952	5.49099	2.45707	5.49099	up	-1.22853	1.22853	74175	BC060280	cysteine-richC-terminal1	Crct1
10500021	3.27867	1.71311	3.27867	up	-0.856555	0.856556	70737	BC052941|BC087546|BC108378	cingulin	Cgn
10500122	2.61561	1.38715	2.61561	up	-0.693573	0.693574	171388///229588	BC005659|BC006585	BCL2/adenovirusE1B19kDinteractingproteinlike|predictedgene128	Bnipl|Gm128
10500140	3.37517	1.75496	3.37517	up	-0.87748	0.87748	71790	BC062140	annexinA9	Anxa9
10505705	2.5591	1.35564	2.5591	up	-0.677819	0.677819	20404	AF326561|AF326562|BC018385|U58886	SH3-domainGRB2-like2	Sh3gl2
10506004	2.05998	1.04263	2.05998	up	-0.521317	0.521316	77963	AF487912|BC030877|BC061688	hookhomolog1(Drosophila)	Hook1
10507137	2.63844	1.39968	2.63844	up	-0.699842	0.699842	67182	BC013542	PDZK1interactingprotein1	Pdzk1ip1
10507551	2.01963	1.01409	2.01963	up	-0.507045	0.507045	66451	BC022764	RIKENcDNA2610528J11gene	2610528J11Rik
10507726	2.04891	1.03486	2.04891	up	-0.517429	0.517428	56222	AF143369|BC025116|BC080723|BC132360|BC132362	Cbp/p300-interactingtransactivator,withGlu/Asp-richcarboxy-terminaldomain,4	Cited4
10507817	2.22442	1.15343	2.22442	up	-0.576716	0.576715	12164	BC137890|U39545	bonemorphogeneticprotein8b	Bmp8b
10508405	2.42126	1.27576	2.42126	up	-0.637878	0.637878	66260	BC019563	transmembraneprotein54	Tmem54
10508614	2.70081	1.43339	2.70081	up	-0.716695	0.716696	14077	BC002082|BC089542|U02883	fattyacidbindingprotein3,muscleandheart	Fabp3
10509267	2.29282	1.19712	2.29282	up	-0.598562	0.598561	22417	BC101962|BC103560|BC103561|BC103562|M89797	wingless-typeMMTVintegrationsitefamily,member4	Wnt4
10509838	2.3277	1.21891	2.3277	up	-0.609453	0.609453	18600	BC040350|BC049947|D16580	peptidylargininedeiminase,typeII	Padi2
10512145	3.61656	1.85462	3.61656	up	-0.927308	0.927308	11832	AB010100|AB056091|BC022223	aquaporin7	Aqp7
10514702	2.54037	1.34504	2.54037	up	-0.67252	0.67252	242574		RIKENcDNAC130073F10gene	C130073F10Rik
10515282	3.72321	1.89655	3.72321	up	-0.948274	0.948274	66805	BC003448	tetraspanin1	Tspan1
10515771	2.36767	1.24347	2.36767	up	-0.621734	0.621735	21846	BC046452|BC057004|BC060182|X80764	tyrosinekinasewithimmunoglobulin-likeandEGF-likedomains1	Tie1
10517401	2.21253	1.1457	2.21253	up	-0.572847	0.572848	230824	BC089372	grainyhead-like3(Drosophila)	Grhl3
10521471	2.17515	1.12111	2.17515	up	-0.560556	0.560556	269643	AY348866|BC059811	proteinphosphatase2,regulatorysubunitB,gamma	Ppp2r2c
10521667	2.25931	1.17589	2.25931	up	-0.587943	0.587943	12182	D31788|L32812	bonemarrowstromalcellantigen1	Bst1
10522368	2.07784	1.05508	2.07784	up	-0.527542	0.527542	70701	BC125447|BC125449	NIPA-likedomaincontaining1	Nipal1
10523168	2.01932	1.01387	2.01932	up	-0.506934	0.506934	71920	AJ291391|BC119291|BC119293|BC145041	epithelialmitogen	Epgn
10524388	2.51321	1.32953	2.51321	up	-0.664764	0.664765	333048	BC147409|BC147410|BC172062	transmembraneprotein211	Tmem211
10524866	2.31406	1.21043	2.31406	up	-0.605214	0.605214	231668		V-setandimmunoglobulindomaincontaining10	Vsig10
10524878	2.12505	1.0875	2.12505	up	-0.54375	0.54375	231668	BC023744	V-setandimmunoglobulindomaincontaining10	Vsig10
10526241	2.83205	1.50185	2.83205	up	-0.750925	0.750924	12739	AF087821|AF095905|BC012650	claudin3	Cldn3
10526441	3.52656	1.81826	3.52656	up	-0.909131	0.90913	100647	AY233463|BC061224|BC120594|BC137742	uroplakin3B	Upk3b
10526452	3.82661	1.93607	3.82661	up	-0.968033	0.968033	69665	BC115564	uroplakin3B-like	Upk3bl
10530269	3.97441	1.99074	3.97441	up	-0.995371	0.995371	245945	BC013481|BC034195|BC112902	RNAbindingmotifprotein47	Rbm47
10530819	2.34439	1.22921	2.34439	up	-0.614605	0.614605	74318	AF492703|AF492704|AF534182|AF536202|BC024546	HOPhomeobox	Hopx
10531009	2.41543	1.27228	2.41543	up	-0.636141	0.636141	319875	BC115419|BC115420	transmembraneprotease,serine11B	Tmprss11b
10531484	2.32435	1.21683	2.32435	up	-0.608413	0.608413	78088		sosondowahankyrinrepeatdomainfamilymemberB	Sowahb
10533401	2.04968	1.0354	2.04968	up	-0.517699	0.517699	13048		cut-likehomeobox2	Cux2
10534395	3.00894	1.58926	3.00894	up	-0.794628	0.794628	12740	AB000713|AF087822|BC132376|BC132378	claudin4	Cldn4
10537026	2.03444	1.02463	2.03444	up	-0.512316	0.512316	71791	BC061206	carboxypeptidaseA4	Cpa4
10539238	2.12325	1.08627	2.12325	up	-0.543138	0.543137	232146	BC014699|BC027150	eva-1homologA(C.elegans)	Eva1a
10539739	7.65474	2.93635	7.65474	up	-1.46818	1.46818	67855	BC057938|DQ841260|BC108357	asparticpeptidase,retroviral-like1	Asprv1
10541885	3.19027	1.67368	3.19027	up	-0.836841	0.83684	20276	AF112185|BC133688|BC133689|U52006	sodiumchannel,nonvoltage-gated1alpha	Scnn1a
10544417	3.04473	1.60631	3.04473	up	-0.803156	0.803157	13835	AF131197|BC071215	EphreceptorA1	Epha1
10545168	22.1903	4.47186	22.1903	up	-2.23593	2.23593	56753	BC117719|BC117720	tumor-associatedcalciumsignaltransducer2	Tacstd2
10545921	2.55583	1.35379	2.55583	up	-0.676897	0.676897	17119	BC034860|CT010233|L38926|U20614	MAXdimerizationprotein1	Mxd1
10546339	2.66663	1.41502	2.66663	up	-0.707508	0.707507	22421	BC049093|BC057586|M89801	wingless-typeMMTVintegrationsitefamily,member7A	Wnt7a
10547471	3.38062	1.75729	3.38062	up	-0.878644	0.878643	330406	AB114826|BC139798	beta-1,4-N-acetyl-galactosaminyltransferase3	B4galnt3
10547641	2.18796	1.12959	2.18796	up	-0.564795	0.564795	20527	BC034122|BC058811|CT010354|M75135	solutecarrierfamily2(facilitatedglucosetransporter),member3	Slc2a3
10549655	2.41229	1.2704	2.41229	up	-0.6352	0.6352	67425	AY074931	EPS8-like1	Eps8l1
10550509	2.47224	1.30582	2.47224	up	-0.65291	0.65291	21946	AF076482|AF193843|BC005582|CT010165	peptidoglycanrecognitionprotein1	Pglyrp1
10550627	2.13224	1.09237	2.13224	up	-0.546185	0.546185	319197	BC099398	Gprotein-coupledreceptor4	Gpr4
10550980	4.32134	2.11148	4.32134	up	-1.05574	1.05574	72434	BC016549|BC094282	Ly6/Plaurdomaincontaining3	Lypd3
10552044	3.33668	1.73841	3.33668	up	-0.869205	0.869206	73712	AY444557|AY444558|AY622962|AY622963|BC064724	dermokine	Dmkn
10552469	4.23171	2.08124	4.23171	up	-1.04062	1.04062	626834	AB981045	kallikreinrelated-peptidase13	Klk13
10552475	4.60677	2.20375	4.60677	up	-1.10188	1.10188	69511	AB981044|BC147442|BC147463	kallikreinrelated-peptidase12	Klk12
10552480	2.49622	1.31975	2.49622	up	-0.659874	0.659873	56538///69511	AB016226|AB016227|AB981043	kallikreinrelated-peptidase11|kallikreinrelated-peptidase12	Klk11|Klk12
10552488	2.06109	1.04341	2.06109	up	-0.521705	0.521706	69540	AB981042|BC002100	kallikreinrelated-peptidase10	Klk10
10552494	2.42122	1.27573	2.42122	up	-0.637867	0.637867	101533	AB981041|BC109326|BC109327	kallikreinrelated-peptidase9	Klk9
10552500	3.50136	1.80792	3.50136	up	-0.903958	0.903958	259277	AB074296|AB981040|BC055895|D30785	kallikreinrelated-peptidase8	Klk8
10552508	6.35489	2.66787	6.35489	up	-1.33393	1.33393	23993	AB008371|AB981039|BC027823	kallikreinrelated-peptidase7(chymotryptic,stratumcorneum)	Klk7
10552516	3.65472	1.86976	3.65472	up	-0.934881	0.934881	19144	AB008928|AB015206|AB981038|BC031119	kallikreinrelated-peptidase6	Klk6
10552570	2.68382	1.42429	2.68382	up	-0.712144	0.712144	16613	BC013660	kallikrein1-relatedpeptidaseb11	Klk1b11
10554034	2.77703	1.47354	2.77703	up	-0.736771	0.736771	545975	DQ358087|DQ646881	ceramidesynthase3	Cers3
10555848	2.29642	1.19938	2.29642	up	-0.599692	0.599692	94088	BC026912|BC138965	tripartitemotif-containing6	Trim6
10556082	3.12838	1.64541	3.12838	up	-0.822707	0.822707	19024	BC051202|BC055935|BC086931|BC100346|U79024	PTPRFinteractingprotein,bindingprotein2(liprinbeta2)	Ppfibp2
10557111	2.39313	1.2589	2.39313	up	-0.62945	0.62945	20278	AF112187|BC021338	sodiumchannel,nonvoltage-gated1gamma	Scnn1g
10557124	3.0089	1.58924	3.0089	up	-0.794619	0.79462	20277	AF112186|BC131969|BC132397	sodiumchannel,nonvoltage-gated1beta	Scnn1b
10557862	2.36514	1.24193	2.36514	up	-0.620964	0.620964	16409	EF101557|X07640	integrinalphaM	Itgam
10558580	2.01117	1.00804	2.01117	up	-0.504018	0.504018	22286	AY606111|BC138841|BC138842|D31647	undifferentiatedembryoniccelltranscriptionfactor1	Utf1
10558795	2.04017	1.02869	2.04017	up	-0.514343	0.514344	56460	AF136719|BC090668|BC139775	plakophilin3	Pkp3
10558880	2.41127	1.26979	2.41127	up	-0.634896	0.634895	98845	BC005492|BC009098	EPS8-like2	Eps8l2
10559185	2.66799	1.41575	2.66799	up	-0.707875	0.707876	55925	AB026805|BC100747|BC100748|BC103602|BC103665	synaptotagminVIII	Syt8
10559207	2.11198	1.0786	2.11198	up	-0.539299	0.539299	16985	BC003796|D49691|M89956|M90316|BC039914	lymphocytespecific1	Lsp1
10559367	2.15386	1.10693	2.15386	up	-0.553463	0.553463	14175	BC104312|BC104313|M30642	fibroblastgrowthfactor4	Fgf4
10559420	3.84348	1.94241	3.84348	up	-0.971206	0.971206	353499	AY236493|AY263162|BC106105	transmembranechannel-likegenefamily4	Tmc4
10560672	2.13839	1.09653	2.13839	up	-0.548263	0.548263	80794	AF319956|BC046337|BC111037	CasitasB-lineagelymphomac	Cblc
10561055	2.12279	1.08596	2.12279	up	-0.542982	0.542982	26367	AB500065|AB731450|AF101164|BC024320	carcinoembryonicantigen-relatedcelladhesionmolecule2	Ceacam2
10562856	2.04322	1.03085	2.04322	up	-0.515423	0.515423	71960	AY205605|AY363100|EF602040	myosin,heavypolypeptide14	Myh14
10563350	3.19099	1.674	3.19099	up	-0.837002	0.837003	14344	AF064792|BC138534|BC145831|BC095942	fucosyltransferase2	Fut2
10564417	6.49515	2.69936	6.49515	up	-1.34968	1.34968	56847	AF152359|AF246711|AF253409|AF280404|BC026667|BC058277	aldehydedehydrogenasefamily1,subfamilyA3	Aldh1a3
10568332	5.77201	2.52907	5.77201	up	-1.26454	1.26454	76560	AB038244|AF188613|AF378085|AY335911|BC003851	protease,serine8(prostasin)	Prss8
10569687	3.49727	1.80623	3.49727	up	-0.903114	0.903113	245128	AB201954|BC050126|BC080735|BC086454		AU018091
10574259	2.29888	1.20093	2.29888	up	-0.600464	0.600465	14766	AF166382|BC034678	adhesionGprotein-coupledreceptorG1	Adgrg1
10574560	2.18833	1.12983	2.18833	up	-0.564914	0.564914	71903	BC117742|BC117743	carboxylesterase2F	Ces2f
10574572	2.22742	1.15537	2.22742	up	-0.577685	0.577686	72361	BC024548|BC027185|BC027555	carboxylesterase2G	Ces2g
10575833	3.89682	1.9623	3.89682	up	-0.981149	0.98115	15486	BC012682|Y09517	hydroxysteroid(17-beta)dehydrogenase2	Hsd17b2
10575926	2.04711	1.03359	2.04711	up	-0.516795	0.516795	69047	EF688288	ATPase,Ca++transporting,type2C,member2	Atp2c2
10576581	3.68272	1.88077	3.68272	up	-0.940386	0.940386	16525	AF033017|BC003729	potassiumchannel,subfamilyK,member1	Kcnk1
10577645	2.11834	1.08293	2.11834	up	-0.541466	0.541466	209176	BC026393|EF137182|EU440733	indoleamine2,3-dioxygenase2	Ido2
10577954	2.18411	1.12705	2.18411	up	-0.563524	0.563524	75767	BC125400|BC132094	RAB11familyinteractingprotein1(classI)	Rab11fip1
10577973	2.00398	1.00286	2.00398	up	-0.501432	0.501432	11556	AF193027|BC132000	adrenergicreceptor,beta3	Adrb3
10578203	2.84368	1.50776	2.84368	up	-0.753879	0.753878	71908	BC019534|BC085262	claudin23	Cldn23
10580510	2.14167	1.09873	2.14167	up	-0.549367	0.549368	58198	AB051409|BC062937	sal-like1(Drosophila)	Sall1
10581645	2.17328	1.11987	2.17328	up	-0.559936	0.559936	73608	BC025851	MARVEL(membrane-associating)domaincontaining3	Marveld3
10582969	3.3787	1.75647	3.3787	up	-0.878235	0.878235
10584124	2.29703	1.19977	2.29703	up	-0.599884	0.599884	330914	AB088417|AY194286|BC132390|BC138042	RhoGTPaseactivatingprotein32	Arhgap32
10584604	3.51672	1.81423	3.51672	up	-0.907115	0.907116	72169	BC027353	tripartitemotif-containing29	Trim29
10584827	3.29073	1.71841	3.29073	up	-0.859203	0.859203	14012	AF030454|BC015076	myelinproteinzero-like2	Mpzl2
10584835	2.45565	1.29611	2.45565	up	-0.648053	0.648053	319742	BC132150|EF102773	myelinproteinzero-like3	Mpzl3
10585186	2.30785	1.20655	2.30785	up	-0.603273	0.603273	76509	AY364436|BC017624|BC022950	placentaexpressedtranscript1	Plet1
10585194	2.2786	1.18815	2.2786	up	-0.594074	0.594074	16173	AY157834|AY157835|AY362457|AY916131|BC024384|D49949|DQ316604	interleukin18	Il18
10585794	2.85616	1.51408	2.85616	up	-0.757039	0.757039	13070	AF195119|BC068264	cytochromeP450,family11,subfamilya,polypeptide1	Cyp11a1
10587150	2.22618	1.15457	2.22618	up	-0.577286	0.577287	208943	BC003985|BC062270	myosinVC	Myo5c
10590909	2.87732	1.52473	2.87732	up	-0.762363	0.762363	71946	BC019813|BC025228|BC033411|BC096490	endonucleasedomaincontaining1	Endod1
10592044	3.18144	1.66968	3.18144	up	-0.834841	0.834841	235135	BC018222|BC026654	transmembraneprotein45b	Tmem45b
10593634	2.20403	1.14015	2.20403	up	-0.570073	0.570073	270162	BC120566|BC144963	ELMO/CED-12domaincontaining1	Elmod1
10594277	2.0811	1.05734	2.0811	up	-0.528671	0.528672	74090	AY424294|BC054855|BC100516	progestinandadipoQreceptorfamilymemberV	Paqr5
10594758	2.80021	1.48553	2.80021	up	-0.742767	0.742767	72077	AY039027|BC018297|EF202835	glucosaminyl(N-acetyl)transferase3,mucintype	Gcnt3
10595156	7.33221	2.87425	7.33221	up	-1.43712	1.43712	434423	AF490349|BC092353|BC092354|BC095979	developmentalpluripotencyassociated5A	Dppa5a
10595768	2.46872	1.30377	2.46872	up	-0.651882	0.651883	102502	BC139068|BC139069	plastin1(I-isoform)	Pls1
10597268	2.21049	1.14437	2.21049	up	-0.572184	0.572184	21667	BC052646|M87321	teratocarcinoma-derivedgrowthfactor1	Tdgf1
10597935	2.48047	1.31061	2.48047	up	-0.655308	0.655307	109332	BC085253	CUBdomaincontainingprotein1	Cdcp1
10599008	3.03595	1.60215	3.03595	up	-0.801074	0.801074	56774	AB033285|AF161714|AF320226|BC129908|BC129909	solutecarrierfamily6(neurotransmittertransporter),member14	Slc6a14
10599296	2.198	1.13619	2.198	up	-0.568096	0.568095	19202	AF017453|BC099477|DQ058643	reproductivehomeobox6	Rhox6
10599858	3.44936	1.78633	3.44936	up	-0.893164	0.893164	74437	BC132156	RIKENcDNA4933402E13gene	4933402E13Rik
10600777	2.74079	1.45459	2.74079	up	-0.727295	0.727296	385493	BC141215		AU015836
10605181	2.19016	1.13103	2.19016	up	-0.565517	0.565517	19703	AY183138|BC014821	reninbindingprotein	Renbp
10606495	2.94444	1.558	2.94444	up	-0.778997	0.778998	69693		prematureovarianfailure1B	Pof1b
10606792	2.04697	1.03349	2.04697	up	-0.516744	0.516743	170722	AB178901|AY260550	nuclearRNAexportfactor7	Nxf7

## Sheet: DOWN - FC Trop2 posi vs nega d8
# Notes : DOWN - FC ([Trop2 posi OK9 D8_(MoGene-1_0-st-v1).CEL] vs [Trop2 nega OK9 D8_(MoGene-1_0-st-v1).CEL])
Transcripts Cluster Id	FC ([Trop2 posi OK9 D8_(MoGene-1_0-st-v1).CEL] vs [Trop2 nega OK9 D8_(MoGene-1_0-st-v1).CEL])	Log FC ([Trop2 posi OK9 D8_(MoGene-1_0-st-v1).CEL] vs [Trop2 nega OK9 D8_(MoGene-1_0-st-v1).CEL])	FC (abs) ([Trop2 posi OK9 D8_(MoGene-1_0-st-v1).CEL] vs [Trop2 nega OK9 D8_(MoGene-1_0-st-v1).CEL])	Regulation ([Trop2 posi OK9 D8_(MoGene-1_0-st-v1).CEL] vs [Trop2 nega OK9 D8_(MoGene-1_0-st-v1).CEL])	Trop2 nega OK9 D8_(MoGene-1_0-st-v1).CEL(normalized)	Trop2 posi OK9 D8_(MoGene-1_0-st-v1).CEL(normalized)	entrezgene	genbank	genedescription	genesymbol
10344981	-2.57461	-1.36435	2.57461	down	0.682176	-0.682177	94227	AF329196|BC116705	peptidaseinhibitor15	Pi15
10345762	-2.19286	-1.13281	2.19286	down	0.566406	-0.566406	16177	BC109135|M20658	interleukin1receptor,typeI	Il1r1
10345791	-2.73236	-1.45015	2.73236	down	0.725075	-0.725075	17082	BC051445|D13695|M24843	interleukin1receptor-like1	Il1rl1
10346015	-3.22444	-1.68905	3.22444	down	0.844524	-0.844523	12825	BC043089|BC052398|BC058724	collagen,typeIII,alpha1	Col3a1
10346150	-2.09752	-1.06868	2.09752	down	0.534341	-0.534341	56363	AB017270|BC034850	transmembraneproteinwithEGF-likeandtwofollistatin-likedomains2	Tmeff2
10346164	-2.97451	-1.57265	2.97451	down	0.786326	-0.786326	20324	BC020008|BC027005	serumdeprivationresponse	Sdpr
10348632	-2.59394	-1.37515	2.59394	down	0.687573	-0.687573	13345	BC090636|U36384	twistbasichelix-loop-helixtranscriptionfactor2	Twist2
10349947	-3.07192	-1.61914	3.07192	down	0.809571	-0.809572	14264	BC064779	fibromodulin	Fmod
10350733	-2.19136	-1.13182	2.19136	down	0.565912	-0.565911	19734	BC010980|BC049968|BC055459|U67189|U72881|U94828	regulatorofG-proteinsignaling16	Rgs16
10351293	-2.10499	-1.07382	2.10499	down	0.536908	-0.536908	56429	AF143374|BC046420	dermatopontin	Dpt
10351491	-2.34053	-1.22683	2.34053	down	0.613417	-0.613417	320078	BC023743|BC025654	olfactomedin-like2B	Olfml2b
10354309	-2.48801	-1.31499	2.48801	down	0.657496	-0.657495	12832	BC055077|L02918	collagen,typeV,alpha2	Col5a2
10355500	-2.52292	-1.33509	2.52292	down	0.667546	-0.667546	16011	BC054812|BC057447|L12447	insulin-likegrowthfactorbindingprotein5	Igfbp5
10355813	-2.43085	-1.28146	2.43085	down	0.64073	-0.64073	19275	DQ832283|U11812|X74438	proteintyrosinephosphatase,receptortype,N	Ptprn
10355984	-3.63668	-1.86262	3.63668	down	0.931312	-0.931312	20720	BC010675|CT010311	serine(orcysteine)peptidaseinhibitor,cladeE,member2	Serpine2
10356084	-2.29378	-1.19773	2.29378	down	0.598863	-0.598864	16367	L24563	insulinreceptorsubstrate1	Irs1
10356520	-2.16278	-1.11288	2.16278	down	0.556442	-0.556442	12835	AF064749|BC049881|BC057903	collagen,typeVI,alpha3	Col6a3
10358057	-2.27483	-1.18576	2.27483	down	0.59288	-0.592881	77552	BC044813	shisafamilymember4	Shisa4
10358339	-3.50422	-1.80909	3.50422	down	0.904547	-0.904547	12628	BC066092|J02891|M12660	complementcomponentfactorh	Cfh
10358527	-2.04276	-1.03052	2.04276	down	0.515259	-0.515259	545370		hemicentin1	Hmcn1
10358533	-2.87147	-1.52179	2.87147	down	0.760894	-0.760894	545370		hemicentin1	Hmcn1
10358535	-2.27158	-1.1837	2.27158	down	0.591848	-0.591848	545370		hemicentin1	Hmcn1
10358549	-2.02471	-1.01771	2.02471	down	0.508857	-0.508857	545370		hemicentin1	Hmcn1
10358577	-2.16325	-1.1132	2.16325	down	0.556601	-0.556601	545370		hemicentin1	Hmcn1
10358733	-2.28647	-1.19312	2.28647	down	0.596561	-0.596561	19731	AK173071|BC017678|U14103	ralguaninenucleotidedissociationstimulator,-like1	Rgl1
10360344	-2.63958	-1.40031	2.63958	down	0.700155	-0.700155	13349///94332	AF016584|AF109159|AY289754|AY291295|BC005583	atypicalchemokinereceptor1(Duffybloodgroup)|celladhesionmolecule3	Ackr1|Cadm3
10360349	-3.83646	-1.93977	3.83646	down	0.969887	-0.969887	94332	AF195662|AY059393|BC029659|BC079837|BC115417|BC115418	celladhesionmolecule3	Cadm3
10360920	-2.7529	-1.46095	2.7529	down	0.730476	-0.730475	21808	BC011055|BC011170	transforminggrowthfactor,beta2	Tgfb2
10365290	-2.23561	-1.16067	2.23561	down	0.580333	-0.580333	58250	AB030378|BC137629|BC144793	carbohydratesulfotransferase11	Chst11
10365983	-3.09384	-1.6294	3.09384	down	0.8147	-0.814701	17022	BC005550	lumican	Lum
10367400	-2.64473	-1.40312	2.64473	down	0.701561	-0.701561	58223	AF153199|AF155221|AF162446|BC112966	matrixmetallopeptidase19	Mmp19
10368175	-2.06105	-1.04338	2.06105	down	0.521689	-0.521689	29863	AF190639|AJ251859|BC130267	phosphodiesterase7B	Pde7b
10368289	-4.92081	-2.29889	4.92081	down	1.14945	-1.14945	18605	AF339910|J02700|M12552	ectonucleotidepyrophosphatase/phosphodiesterase1	Enpp1
10369154	-2.17172	-1.11884	2.17172	down	0.559421	-0.559421	17155	BC015265|U04299	mannosidase1,alpha	Man1a
10370180	-2.64085	-1.401	2.64085	down	0.700501	-0.700502	12834	BC034414|L06343	collagen,typeVI,alpha2	Col6a2
10371332	-2.5838	-1.36949	2.5838	down	0.684747	-0.684747	216188	BC034531	aldehydedehydrogenase1family,memberL2	Aldh1l2
10372807	-2.4018	-1.26411	2.4018	down	0.632057	-0.632056	320183	BC096447	methioninesulfoxidereductaseB3	Msrb3
10374083	-2.91478	-1.54339	2.91478	down	0.771693	-0.771692	11568	AF053943|BC082577|X80478	AEbindingprotein1	Aebp1
10374777	-3.69656	-1.88618	3.69656	down	0.943091	-0.943091	216616	AY251056|BC031184	epidermalgrowthfactor-containingfibulin-likeextracellularmatrixprotein1	Efemp1
10375175	-3.64344	-1.8653	3.64344	down	0.932651	-0.932651	20564	AK129223|BC150780	slithomolog3(Drosophila)	Slit3
10375751	-2.61066	-1.38442	2.61066	down	0.692208	-0.692207	216725	AK220464|BC046456|BC115840	adisintegrin-likeandmetallopeptidase(reprolysintype)withthrombospondintype1motif,2	Adamts2
10376778	-2.34255	-1.22808	2.34255	down	0.61404	-0.61404	76293	BC022666	microfibrillar-associatedprotein4	Mfap4
10379489	-2.1431	-1.0997	2.1431	down	0.549849	-0.549849	103743	BC011208	transmembraneprotein98	Tmem98
10380419	-2.01912	-1.01372	2.01912	down	0.506862	-0.506863	12842	BC050014|BC059281|U08020	collagen,typeI,alpha1	Col1a1
10380699	-3.14658	-1.65379	3.14658	down	0.826893	-0.826893	56358	AB040137|AB047850|AF237687|BC025122	coatomerproteincomplex,subunitzeta2	Copz2
10381096	-2.64774	-1.40476	2.64774	down	0.70238	-0.70238	16010	BC019836	insulin-likegrowthfactorbindingprotein4	Igfbp4
10381898	-2.95359	-1.56247	2.95359	down	0.781236	-0.781235	17534	BC116642|U56734	mannosereceptor,Ctype2	Mrc2
10384223	-2.72028	-1.44376	2.72028	down	0.721878	-0.721877	16009	BC058261|X81581	insulin-likegrowthfactorbindingprotein3	Igfbp3
10385466	-2.44502	-1.28984	2.44502	down	0.644922	-0.644922	24052	AB024923|BC130019	sarcoglycan,delta(dystrophin-associatedglycoprotein)	Sgcd
10388389	-2.11	-1.07724	2.11	down	0.538621	-0.53862	15248		hypermethylatedincancer1	Hic1
10388430	-2.6611	-1.41202	2.6611	down	0.70601	-0.706011	20317	AF017057|AF036164|BC019852|D50460|D87975	serine(orcysteine)peptidaseinhibitor,cladeF,member1	Serpinf1
10389929	-2.01647	-1.01183	2.01647	down	0.505916	-0.505915	12291	BC057399|DQ317412	calciumchannel,voltage-dependent,Ttype,alpha1Gsubunit	Cacna1g
10393379	-2.44976	-1.29264	2.44976	down	0.646319	-0.646318	67622	BC075618|BC147320|BC147321	matrix-remodellingassociated7	Mxra7
10394534	-2.76603	-1.46782	2.76603	down	0.733909	-0.73391	23967	AF117814|BC023922	odd-skippedrelated1(Drosophila)	Osr1
10396476	-2.2679	-1.18135	2.2679	down	0.590677	-0.590677	80837	AB060651|AF309564|BC043719	rashomologgenefamily,memberJ	Rhoj
10398039	-2.08917	-1.06293	2.08917	down	0.531466	-0.531466	238393///20715	BC002065|BC096664|BC139132|BC139133|M64085|AY862185|BC119537	serine(orcysteine)peptidaseinhibitor,cladeA,member3F|serine(orcysteine)peptidaseinhibitor,cladeA,member3G	Serpina3f|Serpina3g
10398075	-3.30652	-1.72531	3.30652	down	0.862656	-0.862657	20716	BC013651|M64086	serine(orcysteine)peptidaseinhibitor,cladeA,member3N	Serpina3n
10399470	-2.22826	-1.15592	2.22826	down	0.577957	-0.577958	217410	AF358867|BC034338|BC037387	tribbleshomolog2(Drosophila)	Trib2
10401527	-2.36805	-1.2437	2.36805	down	0.621849	-0.621848	16997	AF004874|BC119785	latenttransforminggrowthfactorbetabindingprotein2	Ltbp2
10402211	-2.36218	-1.24012	2.36218	down	0.620058	-0.620058	23876	AF112151|BC006636	fibulin5	Fbln5
10403727	-2.01865	-1.01339	2.01865	down	0.506696	-0.506697	14634	BC141135|BC145445	GLI-KruppelfamilymemberGLI3	Gli3
10403743	-2.07708	-1.05456	2.07708	down	0.527279	-0.527278	16323	BC053527|CT010380	inhibinbeta-A	Inhba
10404913	-2.22151	-1.15154	2.22151	down	0.575771	-0.575771	67252	BC050752|BC057937	CAP,adenylatecyclase-associatedprotein,2(yeast)	Cap2
10405047	-3.97987	-1.99272	3.97987	down	0.99636	-0.996361	66695	AF316825|BC034888|BC145904|BC145930	asporin	Aspn
10405063	-2.77382	-1.47187	2.77382	down	0.735936	-0.735937	18295	BC021939|D31951	osteoglycin	Ogn
10405179	-2.51902	-1.33286	2.51902	down	0.666431	-0.666431	13610	AB028143|BC064007|BC068176	sphingosine-1-phosphatereceptor3	S1pr3
10405587	-3.05453	-1.61095	3.05453	down	0.805475	-0.805475	21810	BC129900|BC129901|L19932	transforminggrowthfactor,betainduced	Tgfbi
10406504	-3.66559	-1.87405	3.66559	down	0.937023	-0.937023	13612	AF031524|AF031525|BC056386	EGF-likerepeatsanddiscoidinI-likedomains3	Edil3
10406676	-2.05893	-1.04189	2.05893	down	0.520946	-0.520946	218454	BC040389	lipomaHMGICfusionpartner-like2	Lhfpl2
10410547	-2.14638	-1.1019	2.14638	down	0.550952	-0.550952	72293	AF358136|BC019952	nakedcuticle2homolog(Drosophila)	Nkd2
10410931	-2.06099	-1.04334	2.06099	down	0.521669	-0.521668	13003	BC096495|D16263|D32040	versican	Vcan
10412298	-3.04138	-1.60473	3.04138	down	0.802363	-0.802363	109700		integrinalpha1	Itga1
10412921	-2.34272	-1.22819	2.34272	down	0.614093	-0.614093	18074	AB017202|AK128978|AY074820|BC054746|BC057016	nidogen2	Nid2
10413482	-3.08647	-1.62596	3.08647	down	0.81298	-0.812979	22418	BC018425|M89798	wingless-typeMMTVintegrationsitefamily,member5A	Wnt5a
10416126	-2.13036	-1.0911	2.13036	down	0.54555	-0.54555	13592	BC049188|BC050922|U71189|U82441|U92703	earlyBcellfactor2	Ebf2
10416181	-2.59065	-1.37331	2.59065	down	0.686656	-0.686655	20855	AF099098|BC021425	stanniocalcin1	Stc1
10416215	-2.3126	-1.20952	2.3126	down	0.604758	-0.604757	94352	AF117951|BC086801	lysyloxidase-like2	Loxl2
10416406	-2.7052	-1.43573	2.7052	down	0.717868	-0.717867	15558	BC108972|BC108973	5-hydroxytryptamine(serotonin)receptor2A	Htr2a
10417176	-2.15958	-1.11075	2.15958	down	0.555376	-0.555376	22772	D70848	zincfingerproteinofthecerebellum2	Zic2
10417628	-2.33541	-1.22367	2.33541	down	0.611837	-0.611837	27062	D86214	Ca2+-dependentsecretionactivator	Cadps
10418038	-2.16677	-1.11555	2.16677	down	0.557775	-0.557775	218820	AY281290|AY281291|BC018484|BC058952|BC066027	zincfingerprotein503	Zfp503
10418171	-2.17367	-1.12013	2.17367	down	0.560065	-0.560064	71918	BC147263|BC147264	zincfinger,CCHCdomaincontaining24	Zcchc24
10419261	-2.08597	-1.06072	2.08597	down	0.530359	-0.53036	12159	BC013459|BC034053|BC052846|X56848	bonemorphogeneticprotein4	Bmp4
10420254	-3.93191	-1.97523	3.93191	down	0.987616	-0.987615	17231	BC119342|BC120607|BC144934	mastcellprotease8	Mcpt8
10420268	-3.2413	-1.69657	3.2413	down	0.848285	-0.848286	14942///14941	BC145433|X12821	granzymeE|granzymeD	Gzme|Gzmd
10420891	-2.88067	-1.5264	2.88067	down	0.763201	-0.763202	219151	BC051636	scavengerreceptorclassA,member3	Scara3
10422728	-3.53187	-1.82043	3.53187	down	0.910217	-0.910216	13132	BC006588|BC016887|U18869	disabled2,mitogen-responsivephosphoprotein	Dab2
10422822	-2.03287	-1.02352	2.03287	down	0.511759	-0.51176	16880	BC031929|D17444|D26177	leukemiainhibitoryfactorreceptor	Lifr
10423080	-2.38028	-1.25113	2.38028	down	0.625565	-0.625565	81799	AF246265|BC055047|BC055859|DQ002396	C1qandtumornecrosisfactorrelatedprotein3	C1qtnf3
10423109	-2.56858	-1.36097	2.56858	down	0.680486	-0.680486	239337		adisintegrin-likeandmetallopeptidase(reprolysintype)withthrombospondintype1motif,12	Adamts12
10423520	-4.36787	-2.12693	4.36787	down	1.06347	-1.06346	20356	BC065137	semadomain,seventhrombospondinrepeats(type1andtype1-like),transmembranedomain(TM)andshortcytoplasmicdomain,(semaphorin)5A	Sema5a
10423836	-2.69497	-1.43027	2.69497	down	0.715134	-0.715134	68588	BC131907|BC144745	collagentriplehelixrepeatcontaining1	Cthrc1
10424140	-2.75724	-1.46323	2.75724	down	0.731613	-0.731613	12818	AY221110|BC138345|BC145244	collagen,typeXIV,alpha1	Col14a1
10427796	-2.47809	-1.30923	2.47809	down	0.654613	-0.654613	18162	BC055897|D78175	natriureticpeptidereceptor3	Npr3
10428619	-2.1336	-1.09329	2.1336	down	0.546645	-0.546645	18606	AF123542|BC003264|BC058759|EU131009|EU131010	ectonucleotidepyrophosphatase/phosphodiesterase2	Enpp2
10428707	-2.08754	-1.06181	2.08754	down	0.530903	-0.530904	15117	BC080281|U52524|U69695	hyaluronansynthase2	Has2
10433776	-2.65442	-1.4084	2.65442	down	0.704198	-0.704197	20583	BC062164|U79550|U97059	snailfamilyzincfinger2	Snai2
10433885	-2.02533	-1.01816	2.02533	down	0.509078	-0.509078	12609	BC139293|X61800	CCAAT/enhancerbindingprotein(C/EBP),delta	Cebpd
10434105	-2.2484	-1.1689	2.2484	down	0.584449	-0.58445	224024	AB024432|AF522197|BC060084|BC139758	scavengerreceptorclassF,member2	Scarf2
10435704	-2.44286	-1.28857	2.44286	down	0.644285	-0.644284	12519	AF065893|AF065894|AF065895|AF065896|AJ278965|AY278186|BC131959|BC145843|D16220|X60958	CD80antigen	Cd80
10435712	-2.02849	-1.02041	2.02849	down	0.510203	-0.510203	12519	AJ278965|BC131959|BC145843	CD80antigen	Cd80
10436456	-2.17153	-1.11872	2.17153	down	0.559358	-0.559358	19128	BC128316|Z25469	proteinS(alpha)	Pros1
10437151	-2.21966	-1.15034	2.21966	down	0.575169	-0.575169	16516	AJ300830|AY377988|BC010794|BC057915|BC138477|BC138478|BC145288|AF085696	potassiuminwardly-rectifyingchannel,subfamilyJ,member15	Kcnj15
10438708	-2.88654	-1.52934	2.88654	down	0.764671	-0.764671	17174	AB049755|BC131637|BC131638|D16492	mannan-bindinglectinserinepeptidase1	Masp1
10439895	-2.38083	-1.25146	2.38083	down	0.625731	-0.625732	11658	AB003026|AY644766|BC027280|L25274|U95030	activatedleukocytecelladhesionmolecule	Alcam
10440019	-2.68387	-1.42431	2.68387	down	0.712156	-0.712156	56277	BC064715|M32486	transmembraneprotein45a	Tmem45a
10440091	-2.74035	-1.45436	2.74035	down	0.727181	-0.727181	12837	BC011061	collagen,typeVIII,alpha1	Col8a1
10440534	-2.09907	-1.06975	2.09907	down	0.534877	-0.534877	23794	AF140673|BC138619|BC138620	adisintegrin-likeandmetallopeptidase(reprolysintype)withthrombospondintype1motif,5(aggrecanase-2)	Adamts5
10446553	-2.37861	-1.25012	2.37861	down	0.625061	-0.62506	13823	AB370264|AB523362|AB523363|AF152247|AF177146|BC152368|BC152548	erythrocytemembraneproteinband4.1like3	Epb41l3
10447649	-2.2894	-1.19497	2.2894	down	0.597484	-0.597485	68655		fibronectintypeIIIdomaincontaining1	Fndc1
10447951	-3.38701	-1.76001	3.38701	down	0.880007	-0.880006	21826	BC053702|L07803	thrombospondin2	Thbs2
10453057	-3.14802	-1.65444	3.14802	down	0.827223	-0.827222	13078	BC050063|U03283|X78445	cytochromeP450,family1,subfamilyb,polypeptide1	Cyp1b1
10453678	-2.78042	-1.4753	2.78042	down	0.737651	-0.73765	21417	BC139768|BC139769|D76432|U26259	zincfingerE-boxbindinghomeobox1	Zeb1
10453747	-3.53312	-1.82094	3.53312	down	0.910472	-0.910471	140792	AB038519|AB078434|BC057936	collectinsub-familymember12	Colec12
10453759	-2.13479	-1.09409	2.13479	down	0.547046	-0.547046
10455961	-2.47495	-1.3074	2.47495	down	0.653701	-0.6537	60440///435565	AF194871|BC004649|CT010300|BC020118	interferoninducibleGTPase1|interferoninducibleGTPase1B	Iigp1|Iigp1b
10456046	-3.74719	-1.90581	3.74719	down	0.952904	-0.952904	18596	BC055311|DQ979390	plateletderivedgrowthfactorreceptor,betapolypeptide	Pdgfrb
10457587	-2.53733	-1.34331	2.53733	down	0.671656	-0.671656	225207	AK131130|AY147406|BC021376	zincfingerprotein521	Zfp521
10457644	-2.4859	-1.31377	2.4859	down	0.656883	-0.656884	12558	AB008811|BC022107|M31131	cadherin2	Cdh2
10458046	-2.69892	-1.43238	2.69892	down	0.716192	-0.716192	27528	BC054762|EU447302	neuronalregenerationrelatedprotein	Nrep
10458999	-2.61897	-1.389	2.61897	down	0.694499	-0.694499	14119		fibrillin2	Fbn2
10459905	-2.37826	-1.24991	2.37826	down	0.624952	-0.624953	240427	BC080865	SETbindingprotein1	Setbp1
10460541	-2.28307	-1.19098	2.28307	down	0.595489	-0.595489	70445	AF378758|AF388572|BC046318|BC128295|BC152362	CD248antigen,endosialin	Cd248
10462442	-2.47011	-1.30458	2.47011	down	0.652288	-0.652288	77125	AY905582|BC003847|HQ176370	interleukin33	Il33
10466659	-2.00777	-1.00559	2.00777	down	0.502797	-0.502798	14544	AF174583|AF369880|AF369881|AF369882|AF369883|AF369884|BC076583	guaninedeaminase	Gda
10466800	-2.68377	-1.42426	2.68377	down	0.71213	-0.712131	226041	BC115937	phosphoglucomutase5	Pgm5
10467136	-2.37503	-1.24795	2.37503	down	0.623974	-0.623973	12642	AF059213|BC039919	cholesterol25-hydroxylase	Ch25h
10468722	-2.20873	-1.14322	2.20873	down	0.571609	-0.571609	14585	AB000800|AF015172|BC054378|KM079499|AF014117	glialcelllinederivedneurotrophicfactorfamilyreceptoralpha1	Gfra1
10469066	-2.01319	-1.00948	2.01319	down	0.504743	-0.504742	74186	BC058616	coiled-coildomaincontaining3	Ccdc3
10470775	-2.00566	-1.00408	2.00566	down	0.502039	-0.502039	99151	BC138847	cerebralendothelialcelladhesionmolecule	Cercam
10473125	-2.27785	-1.18768	2.27785	down	0.593838	-0.593837	16401	AB850880|AF109136|BC068313|X53177	integrinalpha4	Itga4
10474129	-3.90512	-1.96537	3.90512	down	0.982684	-0.982684	210622	BC031841|BC057685	peptidasedomaincontainingassociatedwithmuscleregeneration1	Pamr1
10474860	-2.18597	-1.12827	2.18597	down	0.564137	-0.564137	72136	BC043700|BC085479	carbohydrate(N-acetylgalactosamine4-0)sulfotransferase14	Chst14
10477920	-2.40635	-1.26684	2.40635	down	0.633422	-0.633422	98932	BC049974|BC055439	myosin,lightpolypeptide9,regulatory	Myl9
10478048	-5.64784	-2.4977	5.64784	down	1.24885	-1.24885	16803	AJ010736|BC004795	lipopolysaccharidebindingprotein	Lbp
10478949	-2.21715	-1.14871	2.21715	down	0.574354	-0.574354	76829	AF418208|BC066822	dockingprotein5	Dok5
10482448	-3.24302	-1.69734	3.24302	down	0.848669	-0.848669	24136	AF033116|AJ535778|AJ535779|AJ535780|AJ535781|AJ535783|BC050145|BC060699	zincfingerE-boxbindinghomeobox2	Zeb2
10483865	-2.18081	-1.12487	2.18081	down	0.562433	-0.562434	14231	AF040252|BC032961	FK506bindingprotein7	Fkbp7
10484371	-2.46866	-1.30373	2.46866	down	0.651865	-0.651865	54598	AB015595|AF146525|AF209905|BC138537|BC138540	calcitoninreceptor-like	Calcrl
10484463	-2.08047	-1.05691	2.08047	down	0.528454	-0.528454	12258	AF010254|BC002026	serine(orcysteine)peptidaseinhibitor,cladeG,member1	Serping1
10485117	-2.67483	-1.41945	2.67483	down	0.709724	-0.709724	26427	AB017614|BC016447	cAMPresponsiveelementbindingprotein3-like1	Creb3l1
10485402	-2.05976	-1.04247	2.05976	down	0.521237	-0.521237	14221	BC051990	fourjointedbox1(Drosophila)	Fjx1
10485711	-2.27454	-1.18558	2.27454	down	0.592788	-0.592788	67606	AB236893|BC027250	finbudinitiationfactorhomolog(zebrafish)	Fibin
10485948	-3.45892	-1.79032	3.45892	down	0.895161	-0.895161	23892	AF045801|AF108189|BC015293	gremlin1	Grem1
10486102	-2.26023	-1.17647	2.26023	down	0.588234	-0.588234	381413	AY255554|BC052037	Gprotein-coupledreceptor176	Gpr176
10487040	-2.22029	-1.15075	2.22029	down	0.575373	-0.575374	14118	L29454|U22493|BC003905|AF007248	fibrillin1	Fbn1
10487748	-2.41629	-1.2728	2.41629	down	0.636398	-0.636398	228602	BC052447	RIKENcDNA4930402H24gene	4930402H24Rik
10488378	-2.16029	-1.11123	2.16029	down	0.555613	-0.555613	21824	BC019154|CT010375	thrombomodulin	Thbd
10490989	-2.69668	-1.43118	2.69668	down	0.715591	-0.715591	12870	BC062957|DQ336396|U49430	ceruloplasmin	Cp
10491699	-2.75868	-1.46398	2.75868	down	0.731991	-0.73199	14173	AF065903|AF065904|AF065905|AY027548|AY027549|AY027550|AY027551|AY027557|AY027558|M30644	fibroblastgrowthfactor2	Fgf2
10491732	-2.46382	-1.3009	2.46382	down	0.650449	-0.650449	329628	DQ286572	FATtumorsuppressorhomolog4(Drosophila)	Fat4
10492021	-3.16277	-1.66119	3.16277	down	0.830596	-0.830595	50706	AY651928|BC031449|D13664|KM117171|KM117172	periostin,osteoblastspecificfactor	Postn
10492682	-2.37985	-1.25087	2.37985	down	0.625435	-0.625435	68659	BC056975|EU797522	familywithsequencesimilarity198,memberB	Fam198b
10497490	-2.52843	-1.33824	2.52843	down	0.669121	-0.669121	635702		N-acetylatedalpha-linkedacidicdipeptidase-like2	Naaladl2
10497689	-2.1199	-1.08399	2.1199	down	0.541997	-0.541997	14696	AF277893|AF501886|AK098139|BC028753|M63658|M87286	guaninenucleotidebindingprotein(Gprotein),beta4	Gnb4
10498018	-3.07484	-1.62051	3.07484	down	0.810255	-0.810256	73173	AF416735|BC052198	protocadherin18	Pcdh18
10498024	-2.45151	-1.29367	2.45151	down	0.646835	-0.646835	26570	AB022345|AY766236|AY766237|BC141402|BC141408	solutecarrierfamily7(cationicaminoacidtransporter,y+system),member11	Slc7a11
10498379	-3.81226	-1.93065	3.81226	down	0.965322	-0.965323	242050		immunoglobulinsuperfamily,member10	Igsf10
10498383	-3.52838	-1.819	3.52838	down	0.909502	-0.909502	242050		immunoglobulinsuperfamily,member10	Igsf10
10498386	-3.51248	-1.81249	3.51248	down	0.906245	-0.906245	242050		immunoglobulinsuperfamily,member10	Igsf10
10498907	-2.16756	-1.11607	2.16756	down	0.558037	-0.558037	14658	BC037605|U09399	glycinereceptor,betasubunit	Glrb
10500808	-2.37778	-1.24962	2.37778	down	0.624808	-0.624809	99543	BC005485	olfactomedin-like3	Olfml3
10501608	-2.63143	-1.39585	2.63143	down	0.697925	-0.697924	22329	BC011159|BC029823|CT010373|L08431|M84487|U12884	vascularcelladhesionmolecule1	Vcam1
10504375	-3.57368	-1.83741	3.57368	down	0.918705	-0.918705	230103	BC037458|BC042470	natriureticpeptidereceptor2	Npr2
10505120	-2.17367	-1.12013	2.17367	down	0.560067	-0.560067	677884///242481///11641	BC113156|AF064781	paralemminAkinaseanchorprotein|paralemmin2|Akinase(PRKA)anchorprotein2	Pakap|Palm2|Akap2
10505143	-2.1742	-1.12049	2.1742	down	0.560243	-0.560243	677884///11641	AF064781	paralemminAkinaseanchorprotein|Akinase(PRKA)anchorprotein2	Pakap|Akap2
10505489	-2.14033	-1.09784	2.14033	down	0.548918	-0.548918	18491		pregnancy-associatedplasmaproteinA	Pappa
10506050	-2.16204	-1.1124	2.16204	down	0.556198	-0.556198	18027		nuclearfactorI/A	Nfia
10506254	-2.05986	-1.04255	2.05986	down	0.521274	-0.521274	242570	BC055329	ribonucleoprotein,PTB-binding2	Raver2
10509901	-2.97061	-1.57076	2.97061	down	0.78538	-0.78538	17150	BC035490|L23769|BC085272	microfibrillar-associatedprotein2	Mfap2
10511363	-3.57208	-1.83676	3.57208	down	0.918382	-0.918381	18619	BC049766|M13227|M55181	preproenkephalin	Penk
10513739	-2.92829	-1.55006	2.92829	down	0.775028	-0.775029	21923	BC117979|BC117980|D90343	tenascinC	Tnc
10514177	-2.40434	-1.26564	2.40434	down	0.632821	-0.632821	242509	AY438375|BC110483|BC110484	basonuclin2	Bnc2
10514939	-2.31361	-1.21015	2.31361	down	0.605073	-0.605072	242608	AY313606|BC094340	podocan	Podn
10519998	-2.63255	-1.39646	2.63255	down	0.69823	-0.69823	74511	BC030317	leucinerichrepeatcontaining17	Lrrc17
10521759	-2.83077	-1.50119	2.83077	down	0.750597	-0.750596	20563	AF144628|BC145487|BC145488|BC150779	slithomolog2(Drosophila)	Slit2
10521824	-3.51322	-1.8128	3.51322	down	0.906398	-0.906398	20657	AF076286|BC010975|D50856|U38261	superoxidedismutase3,extracellular	Sod3
10523717	-2.15434	-1.10725	2.15434	down	0.553624	-0.553624	20750	AF515708|BC002113|BC057858|BC080720|CT010357|J04806|X16151	secretedphosphoprotein1	Spp1
10527649	-2.51695	-1.33168	2.51695	down	0.665839	-0.665839	70717	AB055406|BC116246|BC116247|BC037052	mesentericestrogendependentadipogenesis	Medag
10527936	-2.34063	-1.2269	2.34063	down	0.613449	-0.613449	14362	AF054623|BC053010	frizzledhomolog1(Drosophila)	Fzd1
10529457	-2.2231	-1.15257	2.2231	down	0.576287	-0.576288	242939	AF356844	carboxypeptidaseZ	Cpz
10531407	-2.10752	-1.07554	2.10752	down	0.537773	-0.537772	17329	BC003343|CT010194|M34815	chemokine(C-X-Cmotif)ligand9	Cxcl9
10531560	-2.6121	-1.38521	2.6121	down	0.692606	-0.692606	71914	BC076595|EU234005	anthraxtoxinreceptor2	Antxr2
10532085	-2.18795	-1.12958	2.18795	down	0.564789	-0.56479	21814	AF039601|BC070428	transforminggrowthfactor,betareceptorIII	Tgfbr3
10532741	-3.07303	-1.61966	3.07303	down	0.809832	-0.809832	231633	BC025600	transmembraneprotein119	Tmem119
10536220	-2.27194	-1.18392	2.27194	down	0.591962	-0.591962	12843	BC007158|BC042503	collagen,typeI,alpha2	Col1a2
10536635	-2.60085	-1.37898	2.60085	down	0.689491	-0.689491	214642	BC151018	cadherin-likeandPC-esterasedomaincontaining1	Cped1
10537146	-2.21943	-1.15019	2.21943	down	0.575096	-0.575096	14187	BC005789|U04204	aldo-ketoreductasefamily1,memberB8	Akr1b8
10538802	-3.88273	-1.95707	3.88273	down	0.978537	-0.978536	68169	BC047154	neuron-derivedneurotrophicfactor	Ndnf
10539263	-2.21657	-1.14833	2.21657	down	0.574165	-0.574164	16950	AF053368|BC011298	lysyloxidase-like3	Loxl3
10540275	-2.24293	-1.16538	2.24293	down	0.582691	-0.582691	232313	BC049816	glucosidexylosyltransferase2	Gxylt2
10540838	-2.21286	-1.14591	2.21286	down	0.572955	-0.572956	232333	BC059080	solutecarrierfamily6(neurotransmittertransporter,GABA),member1	Slc6a1
10542156	-2.09323	-1.06573	2.09323	down	0.532864	-0.532864	93694	AF321553|AF350409|AY320031|BC106776|HQ713439	C-typelectindomainfamily2,memberd	Clec2d
10546450	-2.88447	-1.52831	2.88447	down	0.764153	-0.764154	101401		adisintegrin-likeandmetallopeptidase(reprolysintype)withthrombospondintype1motif,9	Adamts9
10546454	-2.26118	-1.17708	2.26118	down	0.588539	-0.588539	101401		adisintegrin-likeandmetallopeptidase(reprolysintype)withthrombospondintype1motif,9	Adamts9
10547282	-2.49123	-1.31686	2.49123	down	0.658429	-0.658429	22750	BC059273	zincfingerprotein9	Zfp9
10547869	-2.42576	-1.27844	2.42576	down	0.639218	-0.639217	14789	AY463530|BC003726|BC016431	prolyl3-hydroxylase3	P3h3
10548879	-2.30311	-1.20358	2.30311	down	0.601791	-0.60179	17313	BC036991|BC069922|BC079478|D00613	matrixGlaprotein	Mgp
10549733	-2.28579	-1.19269	2.28579	down	0.596345	-0.596345	269855	BC141044|EU850434	scavengerreceptorcysteinerichfamily,5domains	Ssc5d
10551852	-2.74617	-1.45742	2.74617	down	0.72871	-0.72871	76686	BC138413	CAP-GLYdomaincontaininglinkerprotein3	Clip3
10553833	-2.28943	-1.19499	2.28943	down	0.597493	-0.597494	17984	BC147249|BC147250|M80840	necdin	Ndn
10554938	-2.01715	-1.01232	2.01715	down	0.506159	-0.506159	75985	AB232626|AF399756|BC017550	RAB30,memberRASoncogenefamily	Rab30
10555174	-2.48866	-1.31537	2.48866	down	0.657686	-0.657685	434215		leucinerichrepeatcontaining32	Lrrc32
10555323	-3.97582	-1.99125	3.97582	down	0.995626	-0.995626	320452	AY313449|BC082538	procollagen-proline,2-oxoglutarate4-dioxygenase(proline4-hydroxylase),alphapolypeptideIII	P4ha3
10555510	-3.79645	-1.92465	3.79645	down	0.962326	-0.962326	207728	BC086800	phosphodiesterase2A,cGMP-stimulated	Pde2a
10557960	-2.06031	-1.04286	2.06031	down	0.521432	-0.521431	21804	BC002049|BC056362|DQ143891|DQ143892|DQ143893|DQ143894|DQ143895|DQ143896|DQ143897|DQ143898|DQ143899|DQ143900|L22482	transforminggrowthfactorbeta1inducedtranscript1	Tgfb1i1
10558769	-2.20543	-1.14106	2.20543	down	0.570531	-0.570531	68713	BC090258|BC090972|BC027285	interferoninducedtransmembraneprotein1	Ifitm1
10563077	-2.66372	-1.41344	2.66372	down	0.706721	-0.70672	52377	BC005487|BC025602|BC055903|BC092069	reticulocalbin3,EF-handcalciumbindingdomain	Rcn3
10563085	-2.05937	-1.0422	2.05937	down	0.521101	-0.5211	14132	BC003786|D37874|L17022	Fcreceptor,IgG,alphachaintransporter	Fcgrt
10566272	-4.13351	-2.04737	4.13351	down	1.02368	-1.02368	15135	BC057014|M26897|J00415	hemoglobinY,beta-likeembryonicchain	Hbb-y
10566543	-2.53654	-1.34286	2.53654	down	0.67143	-0.671431	233651		dachsous1(Drosophila)	Dchs1
10567010	-2.23052	-1.15738	2.23052	down	0.57869	-0.57869	50781	AF177400|AJ243964|BC046304|BC050934	dickkopfhomolog3(Xenopuslaevis)	Dkk3
10567546	-2.39812	-1.2619	2.39812	down	0.630953	-0.630952	12971	AF039391|BC045159	crystallin,mu	Crym
10569335	-2.2264	-1.15471	2.2264	down	0.577355	-0.577355	14955			H19
10569341	-2.58889	-1.37234	2.58889	down	0.686168	-0.686168	735280///14955		microRNA675|H19,imprintedmaternallyexpressedtranscript	Mir675|H19
10569714	-2.66975	-1.4167	2.66975	down	0.708352	-0.708351	81904	AF361349|AF458899|BC141277	calciumchannel,voltage-dependent,gammasubunit7	Cacng7
10570434	-2.31072	-1.20834	2.31072	down	0.604172	-0.604171		BC027285|BC090258|BC090972	predictedgene7676[Source:MGISymbol;Acc:MGI:3644053]	Gm7676
10570855	-4.21475	-2.07545	4.21475	down	1.03772	-1.03772	18791	BC011256|BC057967|BC061508|J03520	plasminogenactivator,tissue	Plat
10571142	-2.8702	-1.52115	2.8702	down	0.760575	-0.760575	78560	AF378759|BC138451|BC138452	adhesionGprotein-coupledreceptorA2	Adgra2
10571444	-2.59431	-1.37535	2.59431	down	0.687676	-0.687676	11988	BC127082|DQ086834|L03290|L11600|L29006|M62838	solutecarrierfamily7(cationicaminoacidtransporter,y+system),member2	Slc7a2
10572024	-2.58478	-1.37004	2.58478	down	0.68502	-0.68502	72902	AJ278998|BC017601|BC053334	sparc/osteonectin,cwcvandkazal-likedomainsproteoglycan3	Spock3
10572398	-2.18945	-1.13057	2.18945	down	0.565285	-0.565284	12931	AB040038|BC107376|BC114407	cytokinereceptor-likefactor1	Crlf1
10573924	-2.95091	-1.56116	2.95091	down	0.780581	-0.780581	17390	BC070430|M84324	matrixmetallopeptidase2	Mmp2
10576049	-3.0432	-1.60559	3.0432	down	0.802795	-0.802794	15227		forkheadboxF1	Foxf1
10576639	-2.6887	-1.42691	2.6887	down	0.713453	-0.713453	18186	BC051447|BC060129|D50086	neuropilin1	Nrp1
10577999	-2.02036	-1.01462	2.02036	down	0.507308	-0.507308	210801	AK220417|BC137615|BC144783|BC144784|BC145695|FJ824810	unc-5homologD(C.elegans)	Unc5d
10578572	-2.35372	-1.23494	2.35372	down	0.617473	-0.617472	71069		storkheadbox2	Stox2
10578574	-2.09235	-1.06512	2.09235	down	0.532561	-0.532561	71069	BC099949|BC100572|BC100573|BC138237|BC138238|BC145211	storkheadbox2	Stox2
10578649	-2.36405	-1.24126	2.36405	down	0.620629	-0.620629	23965	AB025412|BC145284	teneurintransmembraneprotein3	Tenm3
10578880	-2.79156	-1.48107	2.79156	down	0.740536	-0.740536	21892	U34042	tolloid-like	Tll1
10578904	-2.39733	-1.26143	2.39733	down	0.630714	-0.630714	12876	BC010197|U23184	carboxypeptidaseE	Cpe
10579012	-2.40536	-1.26625	2.40536	down	0.633127	-0.633127	234356	BC089162	chondroitinsulfateN-acetylgalactosaminyltransferase1	Csgalnact1
10579812	-3.10105	-1.63275	3.10105	down	0.816378	-0.816377	13617	BC008277	endothelinreceptortypeA	Ednra
10580663	-2.60236	-1.37982	2.60236	down	0.68991	-0.68991	234564	AB023632|BC013479	carboxylesterase1F	Ces1f
10581013	-3.59693	-1.84677	3.59693	down	0.923383	-0.923384	12552	BC046314|D21253|D31963|X77557	cadherin11	Cdh11
10581175	-2.36701	-1.24307	2.36701	down	0.621534	-0.621534	97440	BC108347|BC120583|BC120585	UDP-GlcNAc:betaGalbeta-1,3-N-acetylglucosaminyltransferase9	B3gnt9
10583008	-2.27713	-1.18722	2.27713	down	0.593608	-0.593608	12364	AY675223|AY675224|BC028979	caspase12	Casp12
10583044	-4.15404	-2.05451	4.15404	down	1.02726	-1.02726	17386	BC125320|BC125322	matrixmetallopeptidase13	Mmp13
10583071	-5.80108	-2.53632	5.80108	down	1.26816	-1.26816	17392	BC006725|X63162	matrixmetallopeptidase3	Mmp3
10586079	-2.1009	-1.07101	2.1009	down	0.535505	-0.535505	319480	AY124460|BC058716	integrinalpha11	Itga11
10590031	-2.09343	-1.06587	2.09343	down	0.532935	-0.532934	104099	BC150824	integrinalpha9	Itga9
10591967	-2.12049	-1.0844	2.12049	down	0.542198	-0.542198	83964	BC024357	junctionadhesionmolecule3	Jam3
10592084	-2.17578	-1.12154	2.17578	down	0.560767	-0.560768	20443	AB061305|BC011121|BC050773|D28941|X95809	ST3beta-galactosidealpha-2,3-sialyltransferase4	St3gal4
10593219	-2.08519	-1.06018	2.08519	down	0.530088	-0.530089	18113	BC028757|U86105|U86106|U86107|U86108	nicotinamideN-methyltransferase	Nnmt
10593293	-2.62031	-1.38974	2.62031	down	0.694868	-0.694867	17967	BC011310|X15050	neuralcelladhesionmolecule1	Ncam1
10593449	-2.49285	-1.31779	2.49285	down	0.658897	-0.658897	244864	BC139816	layilin	Layn
10594044	-2.44128	-1.28764	2.44128	down	0.643819	-0.643818	26968	AB024538|BC006602	immunoglobulinsuperfamilycontainingleucine-richrepeat	Islr
10594066	-2.84041	-1.5061	2.84041	down	0.753049	-0.753049	16949	AF357006|BC003973|BC037999|BC098243|U79144	lysyloxidase-like1	Loxl1
10595211	-2.68726	-1.42614	2.68726	down	0.713068	-0.713069	12816	U25652	collagen,typeXII,alpha1	Col12a1
10597531	-2.66556	-1.41444	2.66556	down	0.707219	-0.707218	207181	BC108402|BC117840|BC117841	RNAbindingmotif,singlestrandedinteractingprotein	Rbms3
10599348	-2.75405	-1.46155	2.75405	down	0.730777	-0.730778	53623	AB022342|AB079072|AB102775|AB102776|AF483494|AF483495|BC086678|BC129855|BC129856	glutamatereceptor,ionotropic,AMPA3(alpha3)	Gria3
10600597	-2.64087	-1.40101	2.64087	down	0.700506	-0.700506	192216	BC019751	transmembraneprotein47	Tmem47
10600901	-2.31735	-1.21247	2.31735	down	0.606237	-0.606237	11835	M37890	androgenreceptor	Ar
10601412	-3.03328	-1.60088	3.03328	down	0.80044	-0.800439	78134	BC138893|BC138894	lysophosphatidicacidreceptor4	Lpar4
10601659	-3.02145	-1.59524	3.02145	down	0.79762	-0.79762	68792	AF393640|BC028307	sushi-repeat-containingprotein,X-linked2	Srpx2
10602896	-2.12406	-1.08683	2.12406	down	0.543413	-0.543414	237175	AF538952|AF538955|AF538956|AF538957|BC115874|BC116644	adhesionGprotein-coupledreceptorG2	Adgrg2
10604564	-2.47206	-1.30571	2.47206	down	0.652856	-0.652856	14735	BC006622|X83577	glypican4	Gpc4
10604576	-2.11649	-1.08167	2.11649	down	0.540837	-0.540837	14734	AF185614|BC036126	glypican3	Gpc3
10606333	-3.07584	-1.62098	3.07584	down	0.81049	-0.81049	333564	BC076625|BC085176|DQ192038	fibronectintypeIIIdomaincontaining3C1	Fndc3c1
10606366	-2.78672	-1.47857	2.78672	down	0.739284	-0.739284	213436	BC064821	zincfinger,CCHCdomaincontaining5	Zcchc5
10606369	-4.28514	-2.09934	4.28514	down	1.04967	-1.04967	16431	BC031420|L38971	integralmembraneprotein2A	Itm2a
