# Supplementary material for: OVOL1 Influences the Determination and Expansion of iPSC Reprogramming Intermediates
Source: Stem Cell Reports. 2019 Jan 10;12(2):319–32. doi: 10.1016/j.stemcr.2018.12.008 (PMC6372973; doi:10.1016/j.stemcr.2018.12.008)
Supplement: Table S2. Transient MET Genes, Related to Figure 3 [file mmc3.xlsx]

## Sheet: Table.S1
Table S2. Transient MET genes
Transcripts Cluster Id	entrezgene	genbank	genedescription	genesymbol
10345423	226971	AF189817|BC057994	pleckstrinhomologydomaincontaining,familyB(evectins)member2	Plekhb2
10349108	20724	BC005434|U54705	serine(orcysteine)peptidaseinhibitor,cladeB,member5	Serpinb5
10349157	18788	AJ000343|BC138815|BC138817|X16490	serine(orcysteine)peptidaseinhibitor,cladeB,member2	Serpinb2
10349174	20725	BC025121|U96703	serine(orcysteine)peptidaseinhibitor,cladeB,member8	Serpinb8
10350159	16763	BC016257|BC025580|BC031131	ladinin	Lad1
10351588	71740	AF472510|BC024948	poliovirusreceptor-related4	Pvrl4
10351873	236312	BC096384|BC107378|BC107379	pyrinandHINdomainfamily,member1	Pyhin1
10352815	54139///319266	BC008515|BC071221|U73029	interferonregulatoryfactor6|RIKENcDNAA130010J15gene	Irf6|A130010J15Rik
10352838	16780	BC008516|U43298	laminin,beta3	Lamb3
10352957	58175	AF191552|AF191554|BC116925|BC116929	regulatorofG-proteinsignaling20	Rgs20
10354003	269181	AB053217	mannosideacetylglucosaminyltransferase4,isoenzymeA	Mgat4a
10354506	98682	AB247936|BC017534	majorfacilitatorsuperfamilydomaincontaining6	Mfsd6
10355343	74591	BC158053|BC158063	ATP-bindingcassette,sub-familyA(ABC1),member12	Abca12
10355717	22626	BC094893|BC117790|BC117791|U25739	solutecarrierfamily23(nucleobasetransporters),member3	Slc23a3
10358124	18772	BC139041|BC139042	plakophilin1	Pkp1
10358177	67313	BC052416|BC053100	RIKENcDNA5730559C18gene	5730559C18Rik
10362186	59012	BC037684|BC057652	monooxygenase,DBH-like1	Moxd1
10362959	78977	BC114993|AF204176	popeyedomaincontaining3	Popdc3
10363231	57319	BC139288|BC139289	sphingomyelinphosphodiesterase,acid-like3A	Smpdl3a
10366153	237504	BC028805	Rasassociation(RalGDS/AF-6)domainfamily(N-terminal)member9	Rassf9
10366546	70574	BC100404	carboxypeptidaseM	Cpm
10368947	11630	BC059272	absentinmelanoma1	Aim1
10369932	71733	BC026837|BC066833	sushidomaincontaining2	Susd2
10373467	13867	AY686636|BC036180|BC049279|BC106091	v-erb-b2erythroblasticleukemiaviraloncogenehomolog3(avian)	Erbb3
10377473	23801	BC116258|BC116259	arachidonatelipoxygenase3	Aloxe3
10377490	11686	AF059251|BC113149	arachidonate12-lipoxygenase,12Rtype	Alox12b
10378367	246788	AB083654|AF510316|BC108984	transientreceptorpotentialcationchannel,subfamilyV,member3	Trpv3
10382713	192897	L04678	integrinbeta4	Itgb4
10387890	66102	AF277001|AF301017|BC019961|GQ380016|GQ380017	chemokine(C-X-Cmotif)ligand16	Cxcl16
10389990	71889	BC016454	epsin3	Epn3
10390117	16400	BC023259|BC053031|BC062205|D13867	integrinalpha3	Itga3
10391052	16664	BC003325|BC011074	keratin14	Krt14
10391061	16666	AF053235|BC103615|BC103616|BC103617|BC103666|BC114977	keratin16	Krt16
10391066	16667	AB013608|BC132454|BC132456	keratin17	Krt17
10391914	544817	BC138292|BC138293	RhoGTPaseactivatingprotein27	Arhgap27
10396402	18755	BC031121|D90242	proteinkinaseC,eta	Prkch
10399559	68775	AB088357|BC056636|BC003810	ATPase,H+transporting,lysosomalV1subunitC2	Atp6v1c2
10400984	238257	BC119224|BC119226	transmembraneprotein30B	Tmem30b
10401149	27260	AF157600|AF170564|BC028902	pleckstrin2	Plek2
10407072	74559	BC005602	ELOVLfamilymember7,elongationoflongchainfattyacids(yeast)	Elovl7
10408593	97848	AF425084|BC062169	serine(orcysteine)peptidaseinhibitor,cladeB,member6c	Serpinb6c
10408629	66895	BC037079	PXdomaincontaining1	Pxdc1
10409345	74325	BC037505|BC070404|BC128349|BC056499	clathrin,lightpolypeptide(Lcb)	Cltb
10411668	18260	BC138679|BC138680|BC145371|U49185	occludin	Ocln
10412267	16398	BC065139	integrinalpha2	Itga2
10413419	71704	BC005517|BC007153|BC012262	Rhoguaninenucleotideexchangefactor(GEF)3	Arhgef3
10416850	64929	AF245700|BC025142|BC111874|BC112380	sciellin	Scel
10419288	14528	BC005643|BC069921|L09737	GTPcyclohydrolase1	Gch1
10420114	21816	AF186373|BC026422	transglutaminase1,Kpolypeptide	Tgm1
10422412	56643	AF205540|BC116248|BC116249	solutecarrierfamily15(oligopeptidetransporter),member1	Slc15a1
10424113	105853	BC113154	mal,Tcelldifferentiationprotein2	Mal2
10424662	72373	AF319173|BC110462	prostatestemcellantigen	Psca
10428089	223473	BC016107|BC030399|BC058207	NIPA-likedomaincontaining2	Nipal2
10428594	320679	BC119383|BC119385|BC144982|EF410131	sterilealphamotifdomaincontaining12	Samd12
10429140	17988	BC015282|BC071235|BC141246|BC171968|U60593|U52073	N-mycdownstreamregulatedgene1	Ndrg1
10432682	74127	BC119366|BC120601	keratin80	Krt80
10432734	239673	BC118024	RIKENcDNA4732456N10gene	4732456N10Rik
10432774	16688	BC119554|BC119555|BC139807	keratin6B	Krt6b
10432780	16687	BC080820|BC064470	keratin6A	Krt6a
10432918	16691	BC094009|BC106154|M21836|M22831|X12789	keratin8	Krt8
10438769	12737	AF072127|BC002003|CT010299|EU076705	claudin1	Cldn1
10439500	22268	AF274865|BC046604	uroplakin1B	Upk1b
10443854	320997	BC052147|BC145755	cytochromeP450,family4,subfamilyf,polypeptide39	Cyp4f39
10444674	68468	AJ315547|BC116365|BC116366	lymphocyteantigen6complex,locusG6C	Ly6g6c
10445061	386454	BC132405|BC145677	ringfingerprotein39	Rnf39
10445241	94185	AF322069|AY043489|BC016420	tumornecrosisfactorreceptorsuperfamily,member21	Tnfrsf21
10445442	56055	AB024573|AF168991|BC049089|BC051958	GTPbindingprotein2	Gtpbp2
10446224	224912	BC024462	crumbsfamilymember3	Crb3
10450996	435529	BC141353|AY255579	adhesionGprotein-coupledreceptorF2	Adgrf2
10453939	16774	X84013	laminin,alpha3	Lama3
10454113	13510	BC154410|X74335|AY192158|AY315940|BC137927|AY192159|AY314983	desmoglein1alpha	Dsg1a
10454154	13512	BC132058|BC132639	desmoglein3	Dsg3
10454601	53603	AF232937|BC130230	thymicstromallymphopoietin	Tslp
10457669	13507	Y11169	desmocollin3	Dsc3
10457686	13506	BC057867|L33779	desmocollin2	Dsc2
10458534	75599	BC040402	protocadherin1	Pcdh1
10459633	75577		dynactinassociatedprotein	Dynap
10460253	73458		aldehydedehydrogenase3family,memberB3	Aldh3b3
10460259	621603		aldehydedehydrogenase3family,memberB2	Aldh3b2
10462575	78753	BC031933	lipase,familymemberM	Lipm
10464672	245857	AB099289|BC028922	slingshothomolog3(Drosophila)	Ssh3
10465106	18426	AF134804|AF134805|BC021411	OVOhomolog-like1(Drosophila)	Ovol1
10468668	226250	BC031515	actinfilamentassociatedprotein1-like2	Afap1l2
10468762	71653	BC030338|EF055486	shootin1	Shtn1
10469828	215632	BC068231	pleckstrinandSec7domaincontaining4	Psd4
10469951	68846	BC030073	ringfingerprotein208	Rnf208
10469984	227618	BC004853|BC024531|BC024539	leucinerichrepeatcontaining26	Lrrc26
10470101	69454	BC060967	chlorideintracellularchannel3	Clic3
10471424	98952	AK131145|BC023752|BC031157	familywithsequencesimilarity102,memberA	Fam102a
10471535	227737	BC027843	familywithsequencesimilarity129,memberB	Fam129b
10472820	16403	BC058095	integrinalpha6	Itga6
10473384	58207	AF188622|BC089603	solutecarrierfamily43,member3	Slc43a3
10474171	13711	AF049702|BC012424|BC021629	E74-likefactor5	Elf5
10474919	623781		predictedgene14137	Gm14137
10477052	69698	BC016127	solutecarrierproteinfamily52,member3	Slc52a3
10480121	66960	BC027202	familywithsequencesimilarity188,memberA	Fam188a
10485445	13661	AF035527|BC005520|BC006789|BC012652	etshomologousfactor	Ehf
10487441	17153	BC006826	myelinandlymphocyteprotein,Tcelldifferentiationprotein	Mal
10487447	228576	BC012256	mal,Tcelldifferentiationprotein-like	Mall
10487722	269356	BC111884	solutecarrierfamily4,sodiumbicarbonatetransporter-like,member11	Slc4a11
10492815	320782	BC096432|BC113174|BC113175	transmembraneprotein154	Tmem154
10493548	68603	BC028659	phosphomevalonatekinase	Pmvk
10493794	66166	BC025607	S100calciumbindingproteinA14	S100a14
10493798	67860	AY221962|BC020031	S100calciumbindingproteinA16	S100a16
10493850	20755///100303744	AY158986|BC010818|BC051122|BC099393|AY158987|AY298855|BC132518	smallproline-richprotein2A1|smallproline-richprotein2A2	Sprr2a1|Sprr2a2
10493856	100042514	BC051122|BC099393|AY158986	smallproline-richprotein2A3	Sprr2a3
10493858	100042514	BC051122|BC099393|AY158986	smallproline-richprotein2A3	Sprr2a3
10495781	29815	AF179566|BC023930	breastcanceranti-estrogenresistance3	Bcar3
10496324	67547	BC006731	solutecarrierfamily39(metaliontransporter),member8	Slc39a8
10499348	71913	BC003309	transmembraneprotein79	Tmem79
10499412	53868	AB232620|AF119675|BC006624	RAB25,memberRASoncogenefamily	Rab25
10499891	20754	BC119288|BC119290	smallproline-richprotein1B	Sprr1b
10499896	20766	BC125629	smallproline-richprotein3	Sprr3
10499899	20753	BC027534	smallproline-richprotein1A	Sprr1a
10499952	74175	BC060280	cysteine-richC-terminal1	Crct1
10500011	22156	AF047704|BC019213	tuftelin1	Tuft1
10501734	114301	AF263246|AL391036|AL391037|BC010193	palmdelphin	Palmd
10505299	192120	BC003992|BC139079|BC139080|BC145535	B-boxandSPRYdomaincontaining	Bspry
10507137	67182	BC013542	PDZK1interactingprotein1	Pdzk1ip1
10509053	242700	AY184376|BC057856	interferonlambdareceptor1	Ifnlr1
10509777	212632	BC027170	intermediatefilamentfamilyorphan2	Iffo2
10510260	18158	BC061165	natriureticpeptidetypeB	Nppb
10512774	107684	BC068206|BC138731|BC138732	coronin,actinbindingprotein2A	Coro2a
10513112	54357	AB032366	erythrocytemembraneproteinband4.1like4b	Epb41l4b
10515797	230678	BC039806	transmembraneprotein125	Tmem125
10516487	14621	BC064060	gapjunctionprotein,beta4	Gjb4
10517067	55948	AF152893|AF058798	stratifin	Sfn
10517213	194231	BC113805|BC113956	connectorenhancerofkinasesuppressorofRas1	Cnksr1
10519012	230972	BC137847|BC144970|BC144971	Rhoguaninenucleotideexchangefactor(GEF)16	Arhgef16
10519886	20348	BC066852	semadomain,immunoglobulindomain(Ig),shortbasicdomain,secreted,(semaphorin)3C	Sema3c
10521602	231207	AB100307|BC107349|BC107350	cytoplasmicpolyadenylationelementbindingprotein2	Cpeb2
10522411	231293	BC016523	cellwallbiogenesis43C-terminalhomolog(S.cerevisiae)	Cwh43
10528567	213948	AY495541|AY515312|AY515313	autophagyrelated9B	Atg9b
10530819	74318	AF492703|AF492704|AF534182|AF536202|BC024546	HOPhomeobox	Hopx
10531274	12223	BC119152|BC119154|L08394	betacellulin,epidermalgrowthfactorfamilymember	Btc
10532839	63873	AB021875|AF208026|AF263522|AF279672|BC127052	transientreceptorpotentialcationchannel,subfamilyV,member4	Trpv4
10534395	12740	AB000713|AF087822|BC132376|BC132378	claudin4	Cldn4
10534945	13113	BC046592	cytochromeP450,family3,subfamilya,polypeptide13	Cyp3a13
10535559	66898	BC015459	BAI1-associatedprotein2-like1	Baiap2l1
10537834	54324	AK220242|BC006829	Rhoguaninenucleotideexchangefactor(GEF)5	Arhgef5
10538275	18025	AB013852|BC005416	nuclearfactor,erythroidderived2,like3	Nfe2l3
10539739	67855	BC057938|DQ841260|BC108357	asparticpeptidase,retroviral-like1	Asprv1
10541885	20276	AF112185|BC133688|BC133689|U52006	sodiumchannel,nonvoltage-gated1alpha	Scnn1a
10545168	56753	BC117719|BC117720	tumor-associatedcalciumsignaltransducer2	Tacstd2
10545827	52055	BC141380	RAB11familyinteractingprotein5(classI)	Rab11fip5
10545921	17119	BC034860|CT010233|L38926|U20614	MAXdimerizationprotein1	Mxd1
10546339	22421	BC049093|BC057586|M89801	wingless-typeMMTVintegrationsitefamily,member7A	Wnt7a
10548146	21679	BC130257|D87965|D87966|L26344	TEAdomainfamilymember4	Tead4
10548817	66857	BC019793	phospholipaseBdomaincontaining1	Plbd1
10550509	21946	AF076482|AF193843|BC005582|CT010165	peptidoglycanrecognitionprotein1	Pglyrp1
10550660	333654	AY869711	proteinphosphatase1,regulatory(inhibitor)subunit13like	Ppp1r13l
10550980	72434	BC016549|BC094282	Ly6/Plaurdomaincontaining3	Lypd3
10551638	16858	AF331640|BC116838|BC116840|AF038562	lectin,galactosebinding,soluble7	Lgals7
10552037	282619	AY115494|AY444556|BC051531|BC092350|BC139385	suprabasin	Sbsn
10552044	73712	AY444557|AY444558|AY622962|AY622963|BC064724	dermokine	Dmkn
10552425	75690		V-setandimmunoglobulindomaincontaining10like	Vsig10l
10552480	56538///69511	AB016226|AB016227|AB981043	kallikreinrelated-peptidase11|kallikreinrelated-peptidase12	Klk11|Klk12
10552488	69540	AB981042|BC002100	kallikreinrelated-peptidase10	Klk10
10552494	101533	AB981041|BC109326|BC109327	kallikreinrelated-peptidase9	Klk9
10552500	259277	AB074296|AB981040|BC055895|D30785	kallikreinrelated-peptidase8	Klk8
10552508	23993	AB008371|AB981039|BC027823	kallikreinrelated-peptidase7(chymotryptic,stratumcorneum)	Klk7
10554034	545975	DQ358087|DQ646881	ceramidesynthase3	Cers3
10557111	20278	AF112187|BC021338	sodiumchannel,nonvoltage-gated1gamma	Scnn1g
10557124	20277	AF112186|BC131969|BC132397	sodiumchannel,nonvoltage-gated1beta	Scnn1b
10557470	68616	BC002172	glycerophosphodiesterphosphodiesterasedomaincontaining3	Gdpd3
10558687	76974	BC051545|DQ225768	urate(5-hydroxyiso-)hydrolase	Urah
10558880	98845	BC005492|BC009098	EPS8-like2	Eps8l2
10559185	55925	AB026805|BC100747|BC100748|BC103602|BC103665	synaptotagminVIII	Syt8
10559297	18400	AB012084|AF028739|AF037065|AJ404609|BC003734|BC015078	solutecarrierfamily22(organiccationtransporter),member18	Slc22a18
10561025	72383	BC059093	cornifelin	Cnfn
10561128	74134	BC064733	cytochromeP450,family2,subfamilys,polypeptide1	Cyp2s1
10561478	233038		non-specificcytotoxiccellreceptorprotein1homolog(zebrafish)	Nccrp1
10561702	52150	BC115791|BC115915|DQ185135	potassiuminwardly-rectifyingchannel,subfamilyK,member6	Kcnk6
10563350	14344	AF064792|BC138534|BC145831|BC095942	fucosyltransferase2	Fut2
10563377	54200	AF026072|AF478566|BC009811|BC009813	sulfotransferasefamily,cytosolic,2B,member1	Sult2b1
10564417	56847	AF152359|AF246711|AF253409|AF280404|BC026667|BC058277	aldehydedehydrogenasefamily1,subfamilyA3	Aldh1a3
10565204	12173	U88064	basonuclin1	Bnc1
10565775	67800	AF384160|BC043447	diacylglycerolO-acyltransferase2	Dgat2
10567995	56312	AF131196|BC002109	nuclearproteintranscriptionregulator1	Nupr1
10568536	55987	AF017639|BC021444	carboxypeptidaseX2(M14family)	Cpxm2
10569923	72267	BC080783	leucinerichrepeatcontaining8family,memberE	Lrrc8e
10572635		AF058798|AF152893
10574572	72361	BC024548|BC027185|BC027555	carboxylesterase2G	Ces2g
10575993	234797	BC027126	RIKENcDNA6430548M08gene	6430548M08Rik
10579602	72297	AY037785|AY039028|BC026418	UDP-GlcNAc:betaGalbeta-1,3-N-acetylglucosaminyltransferase3	B3gnt3
10582694	69627	BC115734|BC115819	familywithsequencesimilarity89,memberA	Fam89a
10584604	72169	BC027353	tripartitemotif-containing29	Trim29
10584835	319742	BC132150|EF102773	myelinproteinzero-like3	Mpzl3
10585778	20361	AB017532|AF176670|BC057875	semadomain,immunoglobulindomain(Ig),andGPImembraneanchor,(semaphorin)7A	Sema7a
10586781	71602	BC051391	myosinIE	Myo1e
10587639	23959	BC119268|BC119270|L12059	5nucleotidase,ecto	Nt5e
10588731	19882	BC141379	macrophagestimulating1receptor(c-met-relatedtyrosinekinase)	Mst1r
10589654	235633	AB107016|AF481142|BC022645|BC117928|BC117929	ALS2C-terminallike	Als2cl
10590909	71946	BC019813|BC025228|BC033411|BC096490	endonucleasedomaincontaining1	Endod1
10592001	19143	AF042822|BC005496	suppressionoftumorigenicity14(coloncarcinoma)	St14
10593634	270162	BC120566|BC144963	ELMO/CED-12domaincontaining1	Elmod1
10595070	208994	BC120577|BC120579	familywithsequencesimilarity83,memberB	Fam83b
10600024	14765	AF065145|BC137982	G-protein-coupledreceptor50	Gpr50
10606016	16186	BC014720|D13565|D13821|KC815469|L20048	interleukin2receptor,gammachain	Il2rg
10607562	245684	BC043093|BC060716	connectorenhancerofkinasesuppressorofRas2	Cnksr2
