# Supplementary material for: OVOL1 Influences the Determination and Expansion of iPSC Reprogramming Intermediates
Source: Stem Cell Reports. 2019 Jan 10;12(2):319–32. doi: 10.1016/j.stemcr.2018.12.008 (PMC6372973; doi:10.1016/j.stemcr.2018.12.008)
Supplement: Table S3. Ovol1 Anti-Correlated Genes, Related to Figure 5 [file mmc4.xlsx]

## Sheet: Entities similar to 1Ovol1 -1.0
Table S3. Ovol1 anti-correlated genes
# Notes : Created from Advanced Analysis operation: Find Similar Entities
#Target entity: 10465106
#Similarity Measure: Pearson
#Correlation Cut-off Range: [-1.0,-0.9]
#Sample(MEF, OK9, d2-d4-d6-d8x2, iPSx2)
# Technology : Affymetrix.ExonExprChip.MoGene-1_0-st-v1_na36_mm10_2016-07-06
# Created On : Wed Dec 27 10:10:40 JST 2017
Transcripts Cluster Id	Similarity	3-6_LacZ_D2+_(MoGene-1_0-st-v1).CEL(normalized)	OK9MS_2_P_1_(MoGene-1_0-st-v1).CEL(normalized)	OK9MS_4_P_1_(MoGene-1_0-st-v1).CEL(normalized)	OK9MS_6_P_1_(MoGene-1_0-st-v1).CEL(normalized)	OK9MS_8_P_1_(MoGene-1_0-st-v1).CEL(normalized)	OK9_D8_mCh_(MoGene-1_0-st-v1).CEL(normalized)	A10_OK+9MS_(MoGene-1_0-st-v1).CEL(normalized)	H10_OK+9MS_(MoGene-1_0-st-v1).CEL(normalized)	entrezgene	genbank	genedescription	genesymbol
10345046	-0.935828	0.500342	-0.0373778	0.0373774	-0.0821977	-0.269374	-0.530794	0.379117	0.426695	71877	EU520262	EF-handdomain(C-terminal)containing1	Efhc1
10346544	-0.935111	0.223437	0.028666	-0.349608	-0.218877	-0.028666	-0.581113	0.360149	0.52653	66495	BC036989	NADHdehydrogenase(ubiquinone)1betasubcomplex3	Ndufb3
10346764	-0.933788	0.60349	0.0196543	-0.0196533	-0.2678	-0.374771	-0.526196	1.1259	1.09714	329165	BC056345|BC079545|BC079646	abl-interactor2	Abi2
10347273	-0.905945	0.25515	0.0486565	-0.0656452	-0.119754	-0.0579176	-0.0486565	0.518369	0.553764	19981	BC086796|BC096413	ribosomalproteinL37a	Rpl37a
10347583	-0.968436	1.34521	0.295442	-0.295442	-0.295525	-0.65194	-1.39874	1.80802	1.93312	13346	BC031760	desmin	Des
10348032	-0.919084	0.191769	-0.0225019	-0.116816	0.0225024	-0.061811	-0.275454	0.326834	0.273331	78795	BC028964|BC043101	armadillorepeatcontaining9	Armc9
10348945	-0.985812	0.302362	0.00315666	-0.0899715	-0.0424666	-0.00315714	-0.218543	0.255858	0.245423			predictedgene7952[Source:MGISymbol;Acc:MGI:3648772]	Gm7952
10350590	-0.902064	0.448324	-0.0769553	0.0769548	-0.458243	-0.164512	-0.597534	0.938848	0.87954	625534		spindleandkinetochoreassociatedcomplexsubunit2-like,pseudogene	Ska2l-ps
10351665	-0.908865	0.306027	-0.0198298	0.0198307	-0.12353	-0.267021	-0.637873	0.620231	0.524021	66167	BC106104|BC116987|BC116989	translationalmachineryassociated7homolog(S.cerevisiae)	Tma7
10352166	-0.905254	0.563916	0.0345044	-0.0624161	-0.100914	-0.0345039	-0.157506	0.183712	0.310717	226744	BC034107|BC054802	consortin,connexinsortingprotein	Cnst
10352792	-0.934604	0.211539	0.147287	-0.247718	-0.16827	-0.147287	-0.618712	0.422662	0.298516			predictedgene,32460[Source:MGISymbol;Acc:MGI:5591619]	Gm32460
10353524	-0.966232	0.900393	-0.0254016	0.0254016	-0.228244	-0.219446	-0.217759	0.678775	0.806618	70155	BC019747	opioidgrowthfactorreceptor-like1	Ogfrl1
10354111	-0.957069	0.612517	-0.0860243	-0.207291	-0.0452862	0.0452862	-0.683335	0.713082	0.754385	16764	BC052061	AF4/FMR2family,member3	Aff3
10354418	-0.942578	0.525123	0.195998	-0.350842	-0.195997	-0.242348	-0.598322	0.368141	0.233249	109019	AY880264|BC095967|BC131923|BC132532	nucleicacidbindingprotein1	Nabp1
10354432	-0.981177	0.341782	-0.00991249	-0.113053	-0.146683	0.00991344	-0.424129	0.184364	0.268346	17912	AF426463|BC046300|BC054786|L00923	myosinIB	Myo1b
10355711	-0.946461	0.277734	0.0641408	-0.193541	-0.0641413	-0.264938	-0.53839	0.33199	0.332218	75570	BC006063|BC107252|BC107253|BC132359|BC132361	nonhomologousend-joiningfactor1	Nhej1
10355893	-0.959211	0.321651	0.0192752	-0.291711	-0.136734	-0.0192752	-0.501459	0.183521	0.321477	13838	BC004782|BC052164	EphreceptorA4	Epha4
10356577	-0.908427	0.226645	-0.0571537	0.0530128	-0.120981	-0.0530119	-0.0883732	0.228971	0.243365	67444	BC011427|BC026953|BC027439	integrin-linkedkinase-associatedserine/threoninephosphatase2C	Ilkap
10356712	-0.962408	0.753448	0.191187	-0.191187	-0.191664	-0.459898	-0.394896	0.434796	0.389731	16560	AY426748|BC062891|D29951	kinesinfamilymember1A	Kif1a
10357242	-0.925723	0.589973	-0.0399246	-0.000695229	0.000695229	-0.077507	-0.185427	0.328608	0.373154	13167	BC028874	diazepambindinginhibitor	Dbi
10358064	-0.957147	0.279159	0.0678492	-0.0678501	-0.201603	-0.159641	-0.19336	0.174652	0.32387	226432	AF273672|AF273673|AK173127|BC098508	importin9	Ipo9
10358454	-0.906574	0.192013	-0.0852346	-0.0607243	-0.109181	0.0607252	-0.221403	0.0735741	0.0766153	100043257///19652	BC006580|AB016424|BC059098|BC086491|BC106176|AY052560	predictedgene15453|RNAbindingmotifprotein3	Gm15453|Rbm3
10358726	-0.948298	0.648041	-0.0349007	0.0349007	-0.0639229	-0.0632696	-0.473809	0.851064	0.842623	66637	BC024342|BC145701	tRNAsplicingendonuclease15homolog(S.cerevisiae)	Tsen15
10358894	-0.953218	0.81469	0.0447149	-0.0447149	-0.536004	-0.466279	-0.918255	1.09466	1.31617		BC024124|BC030875|BC092291|U27014	predictedgene6652[Source:MGISymbol;Acc:MGI:3647244]	Gm6652
10359297	-0.935299	0.589606	-0.129935	-0.0266657	-0.0555315	0.0266657	-0.460113	0.764909	0.729504		AF354051|BC016547|BC081431	predictedpseudogene4953[Source:MGISymbol;Acc:MGI:3647627]	Gm4953
10359689	-0.978128	1.09685	0.421944	-0.421944	-0.669082	-0.532095	-1.01737	1.4088	1.48699	11931	BC027319|BC094070	ATPase,Na+/K+transporting,beta1polypeptide	Atp1b1
10359890	-0.915331	0.1952	-0.092248	-0.317812	-0.462728	-0.458141	0.0922489	0.183524	0.348893	66977	AF326732|BC020026	NUF2,NDC80kinetochorecomplexcomponent,homolog(S.cerevisiae)	Nuf2
10361710	-0.925016	0.0871782	0.0355778	-0.0885334	-0.0355778	-0.100176	-0.0449705	0.177572	0.0911446	382450	BC082592|BC083065|BC083079|BC083080|BC083149|BC085274|BC085275|BC085315|BC091768|BC092252|BC092264|BC092267|BC092294|BC093508|BC094037|BC095932|BC096440|BC096590|BC110311|BC145810|BC145812|GU214026|M32599|BC092063	glyceraldehyde-3-phosphatedehydrogenasepseudogene	Gm5177
10362073	-0.979929	1.64499	-0.0536756	-0.561099	-0.492735	0.0536747	-1.24895	1.89241	1.81393	20393	AF139638|AF205855|BC005720|BC070401	serum/glucocorticoidregulatedkinase1	Sgk1
10362091	-0.912608	1.38849	-0.0272617	0.00706577	-0.137516	-0.00706673	-1.30503	0.722442	0.565336	56554///379043///19369///19368	AF257520|AY054973|AY056835|BC106190|BC132308|FJ594067|BC132022|BC132024|D64161|BC138702|D64160	retinoicacidearlytranscriptdelta|retinoicacidearlytranscript1E|retinoicacidearlytranscriptbeta|retinoicacidearlytranscript1,alpha	Raet1d|Raet1e|Raet1b|Raet1a
10362314	-0.970134	0.474494	0.107257	-0.107256	-0.231359	-0.213823	-0.422389	0.587047	0.727059	19272	BC138376|L10106	proteintyrosinephosphatase,receptortype,K	Ptprk
10363118	-0.930184	0.596256	0.304118	-0.304118	-0.533922	-0.797388	-1.18632	1.1397	1.38705	66686	BC026771	discoidin,CUBandLCCLdomaincontaining1	Dcbld1
10363669	-0.943141	0.273107	0.0303516	-0.0303512	-0.242866	-0.283196	-0.56441	0.439063	0.408458	30045	AF132906|BC013501	DnaJ(Hsp40)homolog,subfamilyC,member12	Dnajc12
10364468	-0.914565	0.221684	0.042614	-0.0966826	-0.11814	-0.0825825	-0.042614	0.0849104	0.0873528	12215	AY089967|BC010270|D00611|Y16256|Y16257	basigin	Bsg
10364722	-0.901746	0.790844	-0.0170898	-0.101127	0.0170898	-0.0490208	-0.742269	1.21097	1.604	13637	BC048697|U14752|U14941	ephrinA2	Efna2
10364909	-0.935971	0.285039	-0.0188036	-0.0332079	-0.208719	0.0188036	-0.290091	0.14596	0.136424	18245	BC094287|U52822	ornithinedecarboxylaseantizyme1	Oaz1
10365134	-0.968787	0.131797	-0.0406122	-0.240829	-0.15379	0.0406113	-0.453243	0.219589	0.170665			predictedgene,25595[Source:MGISymbol;Acc:MGI:5455372]|predictedgene16106[Source:MGISymbol;Acc:MGI:3801781]	Gm25595|Gm16106
10365208	-0.906774	0.415862	-0.0123611	-0.130883	-0.163097	-0.244821	0.0123611	0.821084	0.867984	408062	BC090848	zincfingerprotein873	Zfp873
10365260	-0.940559	0.145329	-0.0272312	-0.209622	-0.260055	0.0272303	-0.370808	0.297637	0.333657	50493	AB027565|AF333036|BC037643	thioredoxinreductase1	Txnrd1
10365727	-0.923273	0.239278	-0.018137	-0.263874	-0.164727	0.018137	-0.437177	0.563921	0.537848			predictedgene,22582[Source:MGISymbol;Acc:MGI:5452359]	Gm22582
10365729	-0.908536	0.243723	-0.0190697	-0.0291891	-0.159349	0.0190697	-0.157599	0.516554	0.383927	237459///102635209	BC031778|BC049904|BC064815|FN434124|FN434125	cyclin-dependentkinase17|predictedgene,32604	Cdk17|Gm32604
10365918	-0.905803	0.5209	-0.189791	0.0169582	-0.0627213	-0.0169573	-0.487331	0.793742	0.714875	93765	BC067069|BC132630|BC138211|Y09873|AY039837|BC034898	ubiquitin-conjugatingenzymeE2N	Ube2n
10366277	-0.937979	0.381182	0.201588	-0.408603	-0.201587	-0.680068	-0.202139	0.576311	0.732985	52679	AY463359|BC055775|BC145429|BC150772	E2Ftranscriptionfactor7	E2f7
10366335	-0.968196	0.282193	-0.0076437	-0.213807	-0.118527	-0.339719	0.0076437	0.378043	0.225531	71769		Bardet-Biedlsyndrome10(human)	Bbs10
10366524	-0.970083	0.387024	0.0228438	-0.0228443	-0.204869	-0.366873	-0.115805	0.547903	0.467788	103175		RIKENcDNAD630029K05gene	D630029K05Rik
10366705	-0.911145	0.327732	0.0138226	-0.281689	-0.0138226	-0.175992	-0.179325	0.595632	0.615604			predictedgene9081[Source:MGISymbol;Acc:MGI:3644454]	Gm9081
10366814	-0.956425	0.177928	0.0862007	-0.105955	-0.0862017	-0.117947	-0.127622	0.318695	0.223062	12567	BC046336|BC052694|L01640	cyclin-dependentkinase4	Cdk4
10367282	-0.94201	1.07341	-0.155412	-0.0204992	-0.0255709	0.0205002	-0.820787	0.776752	0.779664	56530	AF186115|BC008261	canopy2homolog(zebrafish)	Cnpy2
10367579	-0.985018	0.121122	0.0165377	-0.0531969	-0.0165381	-0.0616965	-0.0713015	0.11498	0.116265	100041224		predictedgene3213	Gm3213
10367708	-0.957428	0.291245	-0.0712843	-0.128455	-0.0505619	0.0505619	-0.616792	0.243594	0.281882	18537	BC040750|BC058966|M60320	protein-L-isoaspartate(D-aspartate)O-methyltransferase1	Pcmt1
10367726	-0.973586	0.278143	-0.0357227	-0.0730295	-0.0920782	0.0357227	-0.316399	0.202649	0.141371	215751		glycoproteinintegralmembrane1	Ginm1
10368647	-0.980174	0.958929	0.000389099	-0.289789	-0.328706	-0.000388145	-1.05905	0.557197	0.548073	212898	BC053095	dermatansulfateepimerase	Dse
10369102	-0.943166	0.339585	0.090343	-0.185761	-0.215415	-0.205347	-0.090343	0.168982	0.165964	100038725		centrosomalprotein85-like	Cep85l
10369604	-0.935331	0.479979	-0.105948	-0.0418367	0.00612259	-0.377992	-0.00612259	0.407016	0.466079	30930	BC007148|BC058236	vacuolarproteinsorting26homologA(yeast)	Vps26a
10370021	-0.928098	0.166424	0.0997562	-0.12426	-0.227989	-0.0997572	-0.569882	0.438624	0.397647	17319	BC024895|BC086928|BC100605|L10613	macrophagemigrationinhibitoryfactor	Mif
10370037	-0.913325	0.272798	-0.0400076	-0.0913248	-0.239701	0.0400076	-0.96814	0.0773211	0.276693	17385	BC052854	matrixmetallopeptidase11	Mmp11
10370242	-0.953505	0.829628	0.0511332	-0.0511332	-0.32673	-0.429309	-0.908026	1.11381	1.33024	59093	AF176327|BC042440	poly(rC)bindingprotein3	Pcbp3
10373093	-0.988895	0.600628	0.11235	-0.11235	-0.259921	-0.227037	-0.367	0.418309	0.44552	80904	AB015425|BC099687|BC138304|BC157899	deltex3homolog(Drosophila)	Dtx3
10373143	-0.915762	0.256746	-0.064827	-0.485731	-0.347133	-0.384862	0.0648279	0.243417	0.263855	110962	BC038259|BC083328	methyl-CpGbindingdomainprotein6	Mbd6
10373388	-0.921881	0.0678673	-0.0678673	-0.161968	-0.102754	-0.584736	0.309456	0.197478	0.19543	69917	BC026942|DQ158906	nucleicacidbindingprotein2	Nabp2
10373944	-0.903995	0.147704	0.10287	-0.10287	-0.203167	-0.298242	-0.526383	0.21595	0.178564	67178	BC031796	zincfinger,matrintype5	Zmat5
10374400	-0.958703	0.77302	0.0880547	-0.251504	-0.103154	-0.29185	-0.0880551	0.465394	0.767153	319701	BC125589|BC125591	F-boxprotein48	Fbxo48
10374476	-0.937446	0.523251	-0.188071	-0.0659361	-0.141488	0.0659351	-0.760367	0.691038	0.696485		BC081466|BC086900|BC086901|D25213	predictedgene12034[Source:MGISymbol;Acc:MGI:3651409]	Gm12034
10374578	-0.942647	0.177372	0.00626469	-0.173198	-0.258013	-0.259006	-0.00626421	0.317641	0.32667	73873	BC024460|BC026495	familywithsequencesimilarity161,memberA	Fam161a
10375358	-0.975978	0.589954	0.0084238	-0.0167942	-0.116076	-0.00842428	-0.254401	0.573892	0.620614	13591		earlyBcellfactor1	Ebf1
10375402	-0.988571	0.791954	0.00585175	-0.611217	-0.443723	-0.00585175	-1.00063	0.706991	0.681387	11492	AB096093|AF019887|BC093480|BC115767|D50410	adisintegrinandmetallopeptidasedomain19(meltrinbeta)	Adam19
10375485	-0.935712	0.148262	0.0140915	-0.104775	-0.280285	-0.421016	-0.0140915	0.370341	0.285873			predictedgene12181[Source:MGISymbol;Acc:MGI:3651492]	Gm12181
10375529	-0.919982	0.504878	-0.0852156	-0.154303	-0.132868	-0.00183201	0.00183249	0.678361	0.637004	22720	BC022935|BC065692	zincfingerprotein62	Zfp62
10375634	-0.959106	0.396255	-0.0759974	-0.125392	-0.0379477	-0.336669	0.0379477	0.327622	0.309257	26420	AB005664|AF052466|AF052467|AF052468|AF052469|BC024514|BC028341	mitogen-activatedproteinkinase9	Mapk9
10376002	-0.957441	0.436268	-0.0116019	-0.113348	0.0116024	-0.0512772	-0.101285	0.448169	0.379718			predictedgene,25930[Source:MGISymbol;Acc:MGI:5455707]	Gm25930
10376052	-0.954863	0.291138	0.0734596	-0.0734596	-0.0999537	-0.153217	-0.0820894	0.216457	0.107337	667731		ribosomalproteinS2,pseudogene4	Rps2-ps4
10376094	-0.949825	0.510664	-0.0712252	-0.154379	-0.045764	0.0457649	-0.359047	0.472198	0.295113			predictedgene12222[Source:MGISymbol;Acc:MGI:3649523]	Gm12222
10376201	-0.961681	0.94455	0.0553484	-0.118676	-0.0937223	-0.462485	-0.0553474	1.21898	1.27162	14778	BC003339|BC037027|BC049235|BC061950|U13705	glutathioneperoxidase3	Gpx3
10376320	-0.927482	0.229438	0.0422306	-0.0422306	-0.166905	-0.357449	-0.18568	0.301097	0.48396	216767	BC061191	mitochondrialribosomalproteinL22	Mrpl22
10377001	-0.980137	0.296796	0.0489817	-0.0709701	-0.0489817	-0.0795908	-0.337591	0.333442	0.349698	338369	BC110628|BC110629	transmembraneprotein220	Tmem220
10377265	-0.966912	0.44861	0.125668	-0.125668	-0.32603	-0.19342	-0.543471	0.313628	0.497656	320207	AY156924|BC128076|BC128077	phosphoinositide-3-kinase,regulatorysubunit5,p101	Pik3r5
10377372	-0.950013	0.704268	-0.0108542	-0.121678	0.0108547	-0.322369	-0.0378942	0.428842	0.481235	71998	BC019996	solutecarrierfamily25,member35	Slc25a35
10377541	-0.923341	0.424887	0.142744	-0.142743	-0.285087	-0.457988	-0.795835	0.232359	0.364787	78304	BC048499|BC062267	N(alpha)-acetyltransferase38,NatCauxiliarysubunit	Naa38
10379627	-0.908281	0.0779548	0.0638838	-0.109384	-0.0638843	-0.146043	-0.0959344	0.0912366	0.162181			predictedgene11424[Source:MGISymbol;Acc:MGI:3651336]	Gm11424
10379989	-0.903507	0.227374	0.036623	-0.185883	-0.416997	-0.291698	-0.036623	0.489144	0.586863	66140	BC060088|BC096627|BC117001|BC119167	spindleandkinetochoreassociatedcomplexsubunit2	Ska2
10381154	-0.945829	0.499116	0.00918484	-0.00918579	-0.368211	-0.600753	-0.536422	0.494462	0.694417	12799	AF332055|AF332056|BC005544|BC021904|M31810|M58045	2,3-cyclicnucleotide3phosphodiesterase	Cnp
10381702	-0.984744	0.271002	-0.0270185	-0.306813	-0.379249	-0.62736	0.0270185	0.223001	0.228928	71059	BC026458|BC115597|BC115598	hexamethylenebis-acetamideinducible2	Hexim2
10382257	-0.914854	0.436405	-0.00829124	-0.0801439	-0.0861168	0.00829124	-0.11937	0.172648	0.245188	13929///74008	BC025087	archaelysinfamilymetallopeptidase2|arylsulfataseG	Amz2|Arsg
10382369	-0.982855	0.378037	0.0334339	-0.0408697	-0.0745659	-0.033433	-0.355901	0.462433	0.406091	67671	AB037665|BC034339|BC047046|BC055346|BC094258|BC094644	ribosomalproteinL38	Rpl38
10382449	-0.927797	0.176789	-0.0154572	-0.0720196	0.0154576	-0.0664301	-0.118991	0.269094	0.262673	58222	AB232633|AF233582|BC050757|BC128020	RAB37,memberRASoncogenefamily	Rab37
10382508	-0.928485	0.264641	0.00165367	-0.00165462	-0.21696	-0.166606	-0.394251	0.503852	0.523495	68572	BC028523|BC079614	immaturecoloncarcinomatranscript1	Ict1
10383423	-0.935949	0.395495	0.0832043	-0.102161	-0.0832052	-0.130859	-0.51372	0.220915	0.17727	66156	BC023039	anaphasepromotingcomplexsubunit11	Anapc11
10383479	-0.930676	0.237486	0.186018	-0.33128	-0.477678	-0.601894	-0.186019	0.321486	0.347569	111241	BC013455|BC093496|J04179	highmobilitygroupAT-hookI,relatedsequence1	Hmga1-rs1
10383518	-0.919073	0.187943	-0.0278106	-0.0829968	-0.0732989	-0.0474806	0.0278101	0.12325	0.195374	238023	BC056487|BC069960	hexosaminidase(glycosylhydrolasefamily20,catalyticdomain)containing	Hexdc
10383556	-0.983542	0.421892	0.00909901	-0.251314	-0.376023	-0.646154	-0.00909901	0.303198	0.4472	238024	AY360466|BC032265	fructosamine3kinaserelatedprotein	Fn3krp
10385335	-0.901533	0.102715	0.00773621	-0.0478649	-0.00773621	-0.038743	-0.334969	0.172949	0.111317			predictedgene12151[Source:MGISymbol;Acc:MGI:3649958]	Gm12151
10386518	-0.9224	0.107883	0.0500765	-0.0617104	-0.0500765	-0.159722	-0.16153	0.111225	0.0601273	246782	BC013607	ATPsynthasemitochondrialF1complexassemblyfactor2	Atpaf2
10387368	-0.925346	0.644735	0.169119	-0.169119	-0.728868	-1.0258	-0.635957	0.387916	0.338635	67020	BC120912	transmembraneprotein88	Tmem88
10387983	-0.910998	0.328966	0.0555239	-0.197283	-0.134155	-0.0555239	-0.340078	0.81399	0.730901	102635228		predictedgene12318	Gm12318
10388613	-0.906573	0.284306	-0.0832758	-0.175496	-0.0825033	-0.368538	0.141344	0.0825024	0.194207	237859	BC089560	nuclearspeckleregulatoryprotein1	Nsrp1
10389606	-0.935983	0.854289	0.0691633	-0.269178	-0.707802	-0.953735	-0.0691633	0.292077	0.434967	270906	BC023918	prolinerich11	Prr11
10389674	-0.991698	0.832948	0.112663	-0.112662	-0.233777	-0.434505	-0.391663	0.784903	0.887201	68097	AY029255|BC011289|BC040822|BC049621	dyneinlightchainLC8-type2	Dynll2
10390032	-0.951959	0.598781	0.027339	-0.0273385	-0.170461	-0.283133	-0.548026	0.865493	0.943423	264895	BC018371|BC063269	acyl-CoAsynthetasefamilymember2	Acsf2
10390473	-0.982891	0.285608	0.0399427	-0.199125	-0.258387	-0.46802	-0.0399427	0.28598	0.369987	108083	AB054987|BC047282	phosphatidylinositol-5-phosphate4-kinase,typeII,beta	Pip4k2b
10391540	-0.909987	0.216852	0.0296807	-0.0296807	-0.251657	-0.228631	-0.439415	0.117468	0.291166	50997	AF162685|BC053026	membraneprotein,palmitoylated2(MAGUKp55subfamilymember2)	Mpp2
10391567	-0.945362	0.334287	0.0279293	-0.0325427	-0.0279293	-0.102003	-0.226456	0.15565	0.240087	76547	BC011109	transmembraneprotein101	Tmem101
10391612	-0.990418	0.349473	0.028451	-0.147473	-0.146907	-0.028451	-0.295899	0.300148	0.367291	217218	BC059880|BC130269	ataxin7-like3	Atxn7l3
10391669	-0.959451	0.503751	0.0963936	-0.137716	-0.201775	-0.234724	-0.0963945	0.680917	0.796865	68066	BC115661|BC115662	solutecarrierfamily25,member39	Slc25a39
10391762	-0.971975	0.808862	0.220563	-0.220564	-0.407434	-0.264752	-0.934524	1.07566	1.23227	14615	AY390396|BC050840|BC071230	gapjunctionprotein,gamma1	Gjc1
10391990	-0.947199	0.197138	-0.0491819	-0.134792	-0.199254	-0.26011	0.0491819	0.342893	0.267421	76719	BC039751|BC043121|BC053389|BC054752|BC079594	KAT8regulatoryNSLcomplexsubunit1	Kansl1
10392735	-0.95976	0.402632	0.00573254	-0.211994	-0.232254	-0.126727	-0.00573254	0.353045	0.339892	56699	AB035088|BC003857	CDC42effectorprotein(RhoGTPasebinding)4	Cdc42ep4
10392930	-0.947343	0.364606	-0.100912	-0.0449553	-0.106388	0.0449553	-0.529427	0.500758	0.470233	71679	AF354051|BC016547|BC081431	ATPsynthase,H+transporting,mitochondrialF0complex,subunitD	Atp5h
10393917	-0.957898	0.261806	0.138487	-0.163968	-0.181552	-0.554119	-0.138487	0.427126	0.394986	20892	BC052335|U95003|U95005|U95004	stimulatedbyretinoicacid13	Stra13
10394437	-0.964825	0.395108	0.159304	-0.159305	-0.29435	-0.450736	-0.248872	0.562929	0.642436	58240		HCLS1bindingprotein3	Hs1bp3
10394527	-0.969841	0.269124	0.0758991	-0.193812	-0.0758996	-0.277022	-0.135157	0.34307	0.242636	75516	BC119273	tetratricopeptiderepeatdomain32	Ttc32
10395287	-0.92405	0.766555	0.110463	-0.300507	-0.110462	-0.550145	-0.211791	0.417128	0.226711	380753	BC017546	ataxin7-like1	Atxn7l1
10395672	-0.953342	0.402849	-0.0206447	-0.485324	-0.290406	0.0206442	-0.541894	0.383178	0.233546	11782	AF092093|BC001985|BC053339	adaptor-relatedproteincomplexAP-4,sigma1	Ap4s1
10396112	-0.986191	0.610935	0.0562992	-0.0562987	-0.132567	-0.291991	-0.260264	0.719579	0.561555	68055	BC027442	ATPsynthase,H+transporting,mitochondrialF0complex,subunitS	Atp5s
10396125	-0.917834	0.589148	0.00230217	-0.00230217	-0.227757	-0.47104	-0.738513	0.30067	0.637194	73991///100040999	BC050784|BC057068	atlastinGTPase1|RuvB-likeprotein1pseudogene	Atl1|Gm3086
10397507	-0.952668	0.593876	-0.030859	-0.0426941	0.030859	-0.269494	-0.0942612	0.446579	0.534278	14874	AF093418|BC031777	glutathionetransferasezeta1(maleylacetoacetateisomerase)	Gstz1
10397790	-0.954388	0.33501	0.00310802	-0.0963244	-0.0752945	-0.171982	-0.00310802	0.261641	0.139232			predictedgene,18848[Source:MGISymbol;Acc:MGI:5011033]	Gm18848
10398267	-0.949938	0.534761	0.0190859	-0.0190859	-0.236761	-0.0700655	-0.939559	0.339559	0.480747	14026	AF279662|BC059810|U72519	Ena-vasodilatorstimulatedphosphoprotein	Evl
10398721	-0.929544	0.582756	-0.0844927	-0.0377417	-0.104074	0.0377417	-0.157793	0.406629	0.591876	68020	BC071262	apoptogenic,mitochondrial1	Apopt1
10398751	-0.910969	0.217732	0.0779257	-0.0779257	-0.0872078	-0.0934725	-0.534985	0.199729	0.402414	68520	BC019521|BC132248|BC132250	zincfinger,FYVEdomaincontaining21	Zfyve21
10398972	-0.977014	0.386209	0.113432	-0.113432	-0.184251	-0.240905	-0.319674	0.329968	0.477246	116870	AB794093|AB794094|AB794095|AB794096|AB794097|AB794098|AB794099|AB794100|AB794101|AB794102|AB794103|AF288137|AF463504|BC112910	metastasisassociated1	Mta1
10399308	-0.917974	0.875093	-0.222934	-0.0470748	-0.115789	0.0470743	-0.55162	1.13958	1.28508	14226	AB107918|AB285017|AF060872|BC061121|BC049596	FK506bindingprotein1b	Fkbp1b
10399461	-0.976972	0.435892	0.0339279	-0.052289	-0.0339279	-0.034174	-0.0475359	0.450151	0.413778			predictedgene4929[Source:MGISymbol;Acc:MGI:3645941]	Gm4929
10399696	-0.926331	0.609855	-0.0832791	-0.0806951	-0.144087	0.0806951	-0.253182	0.661517	0.890004	108089	AF360998|BC030187	ringfingerprotein144A	Rnf144a
10400157	-0.91007	0.291893	0.215628	-0.215628	-0.24495	-0.437152	-0.99374	0.618537	0.455866	664883		neuro-oncologicalventralantigen1	Nova1
10400470	-0.915492	0.125396	-0.00527382	0.00527382	-0.0685368	-0.0451393	-0.075345	0.222798	0.246209	12864	BC024666|BC094413	cytochromecoxidasesubunitVIc	Cox6c
10401050	-0.913509	0.212996	0.0334549	-0.0334549	-0.240512	-0.211524	-0.229278	0.412226	0.533184			predictedgene7862[Source:MGISymbol;Acc:MGI:3648002]	Gm7862
10401820	-0.919769	0.381402	-0.125107	-0.0930347	-0.0018878	0.00188828	-0.481661	0.49391	0.553318	100042786///100038992		predictedgene16381|predictedgene2001	Gm16381|Gm2001
10403193	-0.920486	0.686341	-0.013413	-0.24415	-0.0915279	0.0134125	-0.0269718	1.07991	0.885143	20688	BC076630|U62522	trans-actingtranscriptionfactor4	Sp4
10404422	-0.960176	0.434601	0.0321608	-0.137296	-0.0321603	-0.226426	-0.22348	0.621026	0.60329	20708	BC061050|U96707	serine(orcysteine)peptidaseinhibitor,cladeB,member6b	Serpinb6b
10404496	-0.951778	0.650842	0.39186	-0.39186	-0.554249	-0.927119	-0.724293	0.648953	0.833164	18105	AF252260|BC027629	NAD(P)Hdehydrogenase,quinone2	Nqo2
10405741	-0.950203	0.311542	-0.0550146	-0.000414848	-0.192456	0.000414848	-0.222153	0.303139	0.263012
10405918	-0.934867	0.55603	0.189181	-0.210626	-0.18918	-0.323392	-0.318225	0.211824	0.323055	380855	BC103788	regulatorofsexlimitedprotein1	Rsl1
10406250	-0.907967	0.278104	0.0331898	-0.0492973	-0.0882273	-0.0331898	-0.0685892	0.540257	0.565331	751556///19981	BC096413|BC086796	microRNA682|ribosomalproteinL37a	Mir682|Rpl37a
10406254	-0.967567	0.4679	0.195635	-0.195635	-0.285991	-0.444345	-0.409405	0.344955	0.469176	192657	BC151188	elongationfactorRNApolymeraseII2	Ell2
10406459	-0.930568	0.432965	-0.0643082	0.0643091	-0.130676	-0.439181	-0.349874	0.453176	0.374924		BC092141
10406817	-0.962311	0.603903	0.117811	-0.511165	-0.290818	-0.11781	-1.05491	1.04987	0.900141	13803	BC049186|BC058098|U65079	ectodermal-neuralcortex1	Enc1
10406852	-0.913548	0.56848	-0.255997	-0.163294	-0.00644875	0.0064497	-0.923653	0.825335	0.70197
10406934	-0.909256	0.80535	-0.211268	-0.388543	-0.258896	0.117311	-0.117311	0.667258	0.709249	432800	BC005645|L10426	predictedgene5454	Gm5454
10407325	-0.911369	0.271325	-0.0760117	-0.220566	-0.10722	0.0760117	-0.401382	0.61746	0.467717		BC006586|BC008565|BC064790|BC083067|BC085090|BC090989|BC091741|BC094030|BC100312|BC110667|BC111468|L38477|U00431
10407814	-0.985519	0.402676	0.0450354	-0.109635	-0.123558	-0.0450354	-0.276997	0.353673	0.461767	70430	AY082332|BC050206	tubulin-specificchaperoneE	Tbce
10407921	-0.950159	0.424942	0.000595093	-0.000595093	-0.150079	-0.0340614	-0.531116	0.267803	0.462049	22335	BC004743|BC089336|U30839	voltage-dependentanionchannel3	Vdac3
10407926	-0.950159	0.424942	0.000595093	-0.000595093	-0.150079	-0.0340614	-0.531116	0.267803	0.462049	22335	BC004743|BC089336|U30839	voltage-dependentanionchannel3	Vdac3
10408870	-0.956674	0.601458	0.110506	-0.110506	-0.135128	-0.590661	-0.7328	0.793834	0.70981	67046	BC125307|BC125309|BC145156|BC145157	TBC1domainfamily,member7	Tbc1d7
10409265	-0.949403	0.438485	-0.0555668	0.0555658	-0.236364	-0.366886	-0.0587053	0.437251	0.405479	11992	BC026525|BC049597|AF118386	AURNAbindingprotein/enoyl-coenzymeAhydratase	Auh
10411363	-0.907924	0.136784	0.0107164	-0.031889	-0.117104	-0.0243111	-0.0107174	0.0889692	0.0814342	59050	AF238866|BC086776|BC126976|BC108365	NSA2ribosomebiogenesishomolog(S.cerevisiae)	Nsa2
10411532	-0.908944	0.541523	-0.0767994	-0.167428	-0.00138187	-0.143117	0.00138187	0.794875	0.84073	78038	BC027640|BC051500|BC141193|BC141194	methylcrotonoyl-CoenzymeAcarboxylase2(beta)	Mccc2
10411958	-0.907865	0.082634	0.0401268	-0.0401273	-0.165851	-0.0875964	-0.247541	0.231173	0.251163	71816	BC006034|BC046775|BC075700	ringfingerprotein180	Rnf180
10412011	-0.983453	0.396833	0.0603371	-0.0603371	-0.137706	-0.286511	-0.115425	0.525098	0.466149	16563	BC006803|D12644	kinesinfamilymember2A	Kif2a
10412960	-0.987945	0.836863	0.0726204	-0.0726204	-0.287864	-0.323202	-0.314073	0.633119	0.589843	105428	BC025183|BC057907|BC058650|BC059221|BC069846|BC080849	familywithsequencesimilarity149,memberB	Fam149b
10413710	-0.959882	0.780726	0.375291	-0.375291	-0.675526	-0.706936	-1.28712	1.21368	1.21918	70021	BC011230	5-nucleotidasedomaincontaining2	Nt5dc2
10413989	-0.906897	0.0559616	-0.0118656	-0.0567164	-0.0808239	0.0303383	-0.393172	0.086318	0.0118661	268729		predictedgene626	Gm626
10414288	-0.970602	0.405662	0.0163088	-0.017499	-0.139571	-0.177919	-0.0163088	0.401728	0.477134	67089	BC043044|BC116752|BC119168	proteasome(prosome,macropain)26Ssubunit,ATPase,6	Psmc6
10414355	-0.947398	0.109259	0.0302744	-0.203096	-0.156256	-0.266828	-0.0302744	0.196486	0.196259	218975///102638541	BC047201	mitogen-activatedproteinkinase1interactingprotein1-like|predictedgene,35078	Mapk1ip1l|Gm35078
10414431	-0.92238	0.0634651	-0.00120163	-0.108867	-0.0545311	-0.102986	0.00120163	0.0947485	0.0449505		BC082592|BC083079|BC083080|BC083149|BC085275|BC085315|BC092267|BC092294|BC096440|GU214026|BC083065|BC085274|BC091768|BC092252|BC092264|BC093508|BC094037|BC095932|BC096590|BC110311|BC145810|BC145812|M32599	predictedpseudogene3534[Source:MGISymbol;Acc:MGI:3781711]	Gm3534
10415081	-0.928796	0.309911	0.0195961	-0.0195956	-0.186864	-0.30259	-0.699687	0.371672	0.438729	105245755	FJ654110	predictedgene,41154	Gm41154
10415570	-0.958967	0.244813	0.101775	-0.106359	-0.101775	-0.279673	-0.107798	0.378214	0.200086
10415606	-0.945184	0.188854	-0.043592	-0.189512	-0.19875	-0.188508	0.0435925	0.174962	0.16673
10415608	-0.922353	0.48209	-0.12068	-0.220025	-0.0205946	-0.280602	0.0205946	0.490303	0.613281	21821	BC012250|L31959	intraflagellartransport88	Ift88
10415991	-0.940058	0.75405	-0.0824718	-0.0450373	-0.187905	0.0450363	-0.101425	0.608277	0.545802	380912	BC053701	zincfingerprotein395	Zfp395
10416004	-0.946259	0.830086	-0.0599041	0.0599041	-0.294596	-0.142119	-0.441352	0.517577	0.552043	380912		zincfingerprotein395	Zfp395
10416355	-0.968646	1.10646	-0.0104313	-0.132854	-0.142403	0.0104322	-0.472042	0.728639	0.799314	105670	BC003224|JN086338|JN086339	regulatorofchromosomecondensation(RCC1)andBTB(POZ)domaincontainingprotein2	Rcbtb2
10417579	-0.955971	0.416112	0.0930696	-0.237858	-0.533705	-0.853307	-0.0930696	0.638062	0.766029	74430	BC064468	RIKENcDNA4930452B06gene	4930452B06Rik
10417749	-0.915139	0.267193	0.135679	-0.188977	-0.223239	-0.49674	-0.0906925	0.0906935	0.169449	22194	BC003781	ubiquitin-conjugatingenzymeE2E1	Ube2e1
10417829	-0.930219	0.329239	0.107617	-0.107617	-0.363039	-0.431351	-0.328824	0.45876	0.716043	108671	BC014686|BC023787|BC027012	DnaJ(Hsp40)homolog,subfamilyC,member9	Dnajc9
10417895	-0.959728	0.701451	-0.0331268	-0.250526	-0.148273	0.0331268	-0.180679	0.605431	0.585723	19056	BC049860|BC066000	proteinphosphatase3,catalyticsubunit,betaisoform	Ppp3cb
10418720	-0.952284	0.225792	0.0497656	-0.283652	-0.277806	-0.0497656	-0.478593	0.169148	0.079998	67011	BC030449	methyltransferaselike6	Mettl6
10419578	-0.9264	1.02836	0.143964	-0.284845	-0.385947	-0.143964	-0.698225	1.90542	2.08113	29811	AB033921|BC012963	N-mycdownstreamregulatedgene2	Ndrg2
10419676	-0.959232	0.384611	-0.0117407	-0.12588	0.0117407	-0.151324	-0.349693	0.416637	0.417711	76338	AB232586|BC033312|BC046334|BC061513	RAB2B,memberRASoncogenefamily	Rab2b
10419790	-0.967422	0.596592	0.189298	-0.284262	-0.324384	-0.221599	-0.189298	0.872081	0.766998	16475	BC011035|U79776	ajubaLIMprotein	Ajuba
10419810	-0.941177	0.110641	-0.00558948	-0.230434	-0.26369	-0.309113	0.00558853	0.1498	0.192852	19173	AB003304|AF060091|BC012246|BC106144	proteasome(prosome,macropain)subunit,betatype5	Psmb5
10419814	-0.987948	0.43201	0.0106254	-0.135508	-0.209123	-0.0106258	-0.375646	0.280394	0.312533	239096	BC057373	cadherin-like24	Cdh24
10419867	-0.91759	0.186483	0.121101	-0.121101	-0.184939	-0.382253	-0.515295	0.400283	0.408214	239099	AY258064|BC094669	homeodomainleucinezipper-encodinggene	Homez
10420237	-0.909252	0.328077	0.00627232	-0.00627136	-0.0299416	-0.0238295	-0.227753	0.61571	0.630624	545056///140499	AF296656|BC065779|U93242	ubiquitin-conjugatingenzymeE2,J2homologpseudogene|ubiquitin-conjugatingenzymeE2J2	Gm5801|Ube2j2
10420320	-0.913026	0.253343	-0.0511975	-0.0161648	-0.287843	-0.225575	0.0161653	0.270285	0.35064	219103	BC092399	centromereproteinJ	Cenpj
10420372	-0.923822	0.781964	0.103987	-0.103987	-0.358766	-0.396795	-0.430751	0.214097	0.500895	68631	AB359906|AF351609|BC004074|BC027064	crystallin,lambda1	Cryl1
10420488	-0.981234	0.377818	0.104146	-0.25177	-0.271668	-0.104145	-0.705465	0.299601	0.333747	219132///628705	BC030186|BC110663|BC145673|EU155107|EU155102	PHDfingerprotein11D|PHDfingerprotein11C	Phf11d|Phf11c
10421188	-0.928353	0.484786	-0.0512543	-0.000543594	0.000542641	-0.0749273	-0.394493	0.339402	0.27772	71843		R3Hdomainandcoiled-coilcontaining1	R3hcc1
10421723	-0.921411	0.293482	0.073864	-0.073863	-0.284143	-0.491452	-0.44458	0.535471	0.717465	66148	BC027509	DnaJ(Hsp40)homolog,subfamilyC,member15	Dnajc15
10422052	-0.929115	0.329432	-0.00650406	-0.0590839	0.00650406	-0.161621	-0.289209	0.224002	0.395819	66200	BC132261|BC132265|BC145360|BC145361	COMMdomaincontaining6	Commd6
10422259	-0.937855	0.233818	0.0363283	-0.0363278	-0.337779	-0.167953	-0.285227	0.299826	0.303621	76355	BC021419	TDP-glucose4,6-dehydratase	Tgds
10423921	-0.902625	0.811616	0.0798264	-0.0798273	-0.099947	-0.121306	-0.289056	0.273562	0.369279	170719	AF324899|AF333985|BC003927|BC089183|BC098491	oxidationresistance1	Oxr1
10424557	-0.926108	0.315871	-0.144239	-0.0864763	-0.201353	0.0951777	-0.506174	0.281106	0.0864759			predictedpseudogene7125[Source:MGISymbol;Acc:MGI:3645829]	Gm7125
10424922	-0.936862	0.534429	0.123896	-0.135738	-0.28635	-0.123896	-0.311377	0.202291	0.296584	52710	BC016264	solutecarrierprotein52,member2	Slc52a2
10425522	-0.986817	0.605484	0.00283051	-0.120848	-0.243832	-0.00283146	-0.537519	0.419052	0.52095	56438	AF140599|BC027396|BC051473|BC056992	ring-box1	Rbx1
10425923	-0.961545	0.480598	-0.0209689	-0.140981	-0.263125	0.0209689	-0.179844	0.4765	0.515345	73225	BC016425|BC058794|BC066174	familywithsequencesimilarity118,memberA	Fam118a
10425966	-0.912542	0.49274	-0.109256	-0.0416517	-0.0646934	0.0391912	-0.0391922	0.6046	0.547148	54138	BC002285|BC016410|BC046802	ataxin10	Atxn10
10426098	-0.984034	0.58438	0.0857754	-0.104446	-0.13378	-0.0857744	-0.538923	0.38477	0.407613	76737	BC047370	cysteine-richwithEGF-likedomains2	Creld2
10427241	-0.942037	0.137571	0.0297117	-0.188327	-0.111195	-0.0297117	-0.159414	0.181987	0.121029	18521	EU604548|L19661|X97982	poly(rC)bindingprotein2	Pcbp2
10427268	-0.904643	0.373819	0.12665	-0.377873	-0.190747	-0.12665	-0.429407	0.756096	0.988818	15422	AF193796|AY349616	homeoboxC13	Hoxc13
10427459	-0.919276	0.381331	-0.204883	-0.12955	-0.132751	0.12955	-0.667185	0.633471	0.599413	71679	AF354051|BC016547|BC081431	ATPsynthase,H+transporting,mitochondrialF0complex,subunitD	Atp5h
10427603	-0.92331	0.549226	-0.0418549	-0.143997	0.0362277	-0.0362282	-0.292026	0.810114	0.471481			predictedgene5210[Source:MGISymbol;Acc:MGI:3644379]	Gm5210
10427742	-0.924878	0.631362	-0.0420637	-0.291705	0.0420637	-0.118046	-0.311101	0.774091	0.426066			predictedgene8174[Source:MGISymbol;Acc:MGI:3648322]	Gm8174
10428081	-0.934265	0.432722	0.00788784	-0.00788736	-0.385877	-0.0633717	-0.219896	0.372929	0.431498	15473	BC092375|BC125590|BC125592|U50631	heat-responsiveprotein12	Hrsp12
10428396	-0.957976	0.392707	0.0644035	-0.177054	-0.0644035	-0.138284	-0.124369	0.602205	0.412035			predictedgene9658[Source:MGISymbol;Acc:MGI:3780066]	Gm9658
10428613	-0.952514	0.290307	-0.00174618	-0.286528	-0.294902	0.00174522	-0.427703	0.552146	0.467318			predictedgene5215[Source:MGISymbol;Acc:MGI:3644834]	Gm5215
10428842	-0.910471	0.334121	-0.033493	-0.0928421	-0.0733976	-0.22775	0.033493	0.156448	0.100167	69694	BC061187	TatDDNasedomaincontaining1	Tatdn1
10428933	-0.939479	0.178274	0.00535822	-0.0914364	-0.00535774	-0.121787	-0.0265446	0.232776	0.275647	67552		H2Ahistonefamily,memberY3	H2afy3
10429178	-0.906885	0.0893269	0.0426116	-0.192778	-0.0940599	-0.0426116	-0.140612	0.158707	0.158922	380993	BC053930|EU221277	zincfingerandAThookdomaincontaining	Zfat
10429387	-0.927697	0.354664	0.0497675	-0.164306	-0.0497665	-0.410701	-0.438615	0.70954	0.674221		AF169286|BC027289|BC131899|BC131901
10430132	-0.904949	0.17135	-0.00413561	0.00413609	-0.233354	-0.211575	-0.397533	0.284217	0.405092	239546	AY187287|BC055686	zincfingerprotein647	Zfp647
10431943	-0.939111	0.214018	0.0145087	-0.0145087	-0.242678	-0.102988	-0.35984	0.166149	0.240367
10433008	-0.960378	0.503847	0.0213003	-0.0213003	-0.166019	-0.229925	-0.530175	0.336422	0.324294	26404	BC047158|BC057572|U14636|U23789	mitogen-activatedproteinkinasekinasekinase12	Map3k12
10433480	-0.923633	0.41308	0.0577345	-0.126957	-0.153926	-0.168821	-0.0577345	0.693129	0.821975	68172	BC023885|BC051469	ribosomalproteinL39-like	Rpl39l
10433721	-0.957695	0.42347	0.0675402	-0.160059	-0.302384	-0.0675392	-0.276293	0.543866	0.667335	67203	AF290473|AF322073|BC023267	nucleardistributiongeneEhomolog1(Anidulans)	Nde1
10434003	-0.907101	0.0741587	0.0280037	-0.0939541	-0.106362	-0.0280027	-0.152601	0.190527	0.240787	12929	BC131984|BC131986|BC023080	v-crksarcomavirusCT10oncogenehomolog(avian)-like	Crkl
10434289	-0.908246	0.636678	-0.0539274	0.0347886	-0.162034	-0.0347886	-0.0625334	0.842304	0.418446			predictedgene,17799[Source:MGISymbol;Acc:MGI:5009985]	Gm17799
10434291	-0.99158	2.15116	0.199742	-0.199743	-0.628735	-0.702342	-1.35833	1.71172	1.76834	108105	AB059620|AY029203|BC063076	UDP-GlcNAc:betaGalbeta-1,3-N-acetylglucosaminyltransferase5	B3gnt5
10434629	-0.946629	0.0870829	0.0222883	-0.115756	-0.152637	-0.0222883	-0.298031	0.210047	0.208393	71751	DQ480427	mitogen-activatedproteinkinasekinasekinase13	Map3k13
10434643	-0.902592	0.123508	0.0129614	-0.143682	-0.0675735	-0.101604	-0.0129614	0.292871	0.261567		AF060092|BC014783|BC098233	predictedgene6467[Source:MGISymbol;Acc:MGI:3645284]	Gm6467
10435383	-0.913776	0.248665	0.121772	-0.234138	-0.151464	-0.500253	-0.121773	0.681619	0.653555	70757	AF169286|BC027289|BC052504|BC131899|BC131901	3-hydroxyacyl-CoAdehydratase2	Hacd2
10435745	-0.902301	0.0407248	-0.00313234	0.00313234	-0.00597382	-0.00667191	-0.0315566	0.0322165	0.0134106
10436471	-0.981647	0.237493	0.0448265	-0.123919	-0.0809536	-0.0448265	-0.320771	0.326586	0.24948	106143	BC043097|BC057053	CGGtripletrepeatbindingprotein1	Cggbp1
10437174	-0.991304	0.548524	0.192923	-0.198417	-0.192923	-0.279564	-0.213296	0.60284	0.555995	71446	BC031769	tryptophanrichbasicprotein	Wrb
10437236	-0.926567	0.506431	0.332738	-0.491327	-0.332737	-0.446278	-0.623533	0.343636	0.531326	245305		RIKENcDNAB230307C23gene	B230307C23Rik
10437970	-0.90703	0.400393	-0.0123034	-0.177036	-0.206599	-0.364563	0.0123034	0.842225	0.921561	224008	AK172902|BC026877|BC089026	scaffoldingproteininvolvedinDNArepair	Spidr
10438112	-0.964594	0.193186	0.0127268	-0.0945253	-0.17719	-0.137399	-0.0127277	0.181197	0.210667	224020	BC075629	phosphatidylinositol4-kinase,catalytic,alphapolypeptide	Pi4ka
10439455	-0.914589	0.163519	0.0227976	-0.0227976	-0.129345	-0.0970631	-0.552018	0.240232	0.318542	11544	AF244347|BC003437|L13290	ADP-ribosylargininehydrolase	Adprh
10439955	-0.975919	0.523309	0.0462055	-0.20958	-0.378319	-0.0462055	-0.387731	0.663682	0.608616	385658	BC150961|BC150969	neurexophilinandPC-esterasedomainfamily,member3	Nxpe3
10440284	-0.923029	0.435114	0.0777016	-0.272581	-0.0930157	-0.206463	-0.0777016	0.848278	0.770322	67609	BC020029	RIKENcDNA4930453N24gene	4930453N24Rik
10440918	-0.968841	0.838963	0.135262	-0.305223	-0.201493	-0.135263	-0.753966	0.419575	0.592197	77975	BC004841	transmembraneprotein50B	Tmem50b
10441565	-0.967424	0.674681	0.069046	-0.069047	-0.183604	-0.605473	-0.286279	1.01207	0.849268	20112	BC043064|BC051079|BC055331|BC056946|AJ245452	ribosomalproteinS6kinase,polypeptide2	Rps6ka2
10442030	-0.920394	0.263077	0.0195079	-0.0195084	-0.141162	-0.032836	-0.0313992	0.460122	0.440019
10442270	-0.910353	0.627613	-0.107999	0.107999	-0.381744	-0.723337	-0.253143	0.663292	0.308204	74149	BC025651|BC098460	zincfingerprotein946	Zfp946
10442454	-0.965936	0.297678	0.0870867	-0.272408	-0.235745	-0.252663	-0.0870876	0.295002	0.297887	67078	BC040100|BC083113|BC104334|BC104335	phosphoglycolatephosphatase	Pgp
10443215	-0.914297	0.392947	0.0390072	-0.115538	-0.151044	-0.0390081	-0.479314	0.956992	0.791174	20630	BC008243|BC067386|BC092266|U70315	U1smallnuclearribonucleoproteinC	Snrpc
10443926	-0.940237	0.322671	0.00742769	-0.109509	-0.0529847	-0.164367	-0.00742817	0.503434	0.505189	240068	D10628	zincfingerprotein563	Zfp563
10444008	-0.944053	0.393208	0.0771923	-0.0771933	-0.275215	-0.432958	-0.613288	0.556606	0.714932	328801	BC038913|BC116933|BC119044	zincfingerprotein414	Zfp414
10444394	-0.943524	0.467421	-0.0830231	-0.0643005	-0.345844	-0.381193	0.0642996	0.661529	0.499726	18515	AF020198|BC010287|BC062147|BC087615|CT010391	preBcellleukemiahomeobox2	Pbx2
10445308	-0.918024	0.770036	0.0368924	-0.0900011	-0.23885	-0.0368919	-0.34263	1.17256	1.48671	56050	AF237981|BC021418|BC037663	cytochromeP450,family39,subfamilya,polypeptide1	Cyp39a1
10445688	-0.930495	0.21458	0.163051	-0.16305	-0.232892	-0.396773	-0.407061	0.407731	0.258603	12445	BC004076|BC005605|M86183	cyclinD3	Ccnd3
10447084	-0.969413	0.52168	0.118349	-0.217031	-0.438479	-0.829104	-0.118349	0.644402	0.821019	319625	BC028818	galactosemutarotase	Galm
10447275	-0.968289	0.372106	0.0996399	-0.284601	-0.340191	-0.557093	-0.0996389	0.643363	0.529715	73582	BC138272|BC138273	calmodulin-lysineN-methyltransferase	Camkmt
10447349	-0.978129	0.122492	0.0178032	-0.122981	-0.0958862	-0.354414	-0.0178032	0.159463	0.142404	56724	AF151637|BC002258|BC023013	cysteine-richPDZ-bindingprotein	Cript
10447591	-0.907289	0.1366	0.106706	-0.0841122	-0.153863	-0.158886	-0.150563	0.0841131	0.155178		BC019840|BC081462|BC083350|BC085309|BC092259|BC106145|BC106146|J04716|BC150761	predictedgene15590[Source:MGISymbol;Acc:MGI:3831433]|predictedgene,22774[Source:MGISymbol;Acc:MGI:5452551]	Gm15590|Gm22774
10447923	-0.917226	0.130096	0.00754118	-0.155241	-0.00754118	-0.150025	-0.241852	0.169958	0.209445	21646	BC049646|BC092528|U46151|U46152	t-complex-associatedtestisexpressed2	Tcte2
10448030	-0.951041	0.344849	-0.00538254	0.00538254	-0.0884361	-0.157484	-0.192685	0.375459	0.189384
10448247	-0.93589	0.84072	-0.0984979	0.0984983	-0.230222	-0.428731	-0.572255	1.10184	1.23323	22700	BC061205|BC065097|D10632	zincfingerprotein40	Zfp40
10448369	-0.908069	0.147048	-0.00375748	-0.182999	-0.187133	-0.205041	0.00375748	0.131001	0.306146	224613	AK129391|BC038031	FLYWCH-typezincfinger1	Flywch1
10448803	-0.90334	0.191377	-0.106929	-0.264703	-0.314101	-0.458936	0.106928	0.556269	0.508897	52009	BC057024|BC080740	hematologicalandneurologicalexpressed1-like	Hn1l
10450622	-0.917051	0.221799	0.115185	-0.159531	-0.115184	-0.269094	-0.401638	0.168283	0.133814	73242	BC028847|BC030669	alphatubulinacetyltransferase1	Atat1
10450646	-0.970125	0.873373	-0.112646	-0.0551634	-0.17746	0.0551634	-0.717297	0.786565	0.778803	100043674	AF140599|BC027396|BC051473|BC056992	predictedgene9840	Gm9840
10451547	-0.945087	0.436323	-0.0424957	-0.0714922	-0.200385	0.0424957	-0.189154	0.377585	0.23079			predictedgene16494[Source:MGISymbol;Acc:MGI:3641930]	Gm16494
10451955	-0.960035	0.171046	0.016469	-0.190564	-0.0920754	-0.0164685	-0.241529	0.227839	0.233085	20359	AF036585|BC139415	semadomain,transmembranedomain(TM),andcytoplasmicdomain,(semaphorin)6B	Sema6b
10451974	-0.960035	0.171046	0.016469	-0.190564	-0.0920754	-0.0164685	-0.241529	0.227839	0.233085	20359	AF036585|BC139415	semadomain,transmembranedomain(TM),andcytoplasmicdomain,(semaphorin)6B	Sema6b
10452525	-0.906806	0.302676	-0.0795145	-0.0156031	0.0156031	-0.021718	-0.33378	0.489632	0.442008	72900	BC030946	NADHdehydrogenase(ubiquinone)flavoprotein2	Ndufv2
10453214	-0.933572	0.136971	0.0646439	-0.0646429	-0.119206	-0.196387	-0.224451	0.278995	0.311105		BC003955|BC083165|BC086773	predictedpseudogene9386[Source:MGISymbol;Acc:MGI:3643270]	Gm9386
10453459	-0.959619	0.381395	-0.0173187	0.0173197	-0.175937	-0.29782	-0.0456257	0.432345	0.478507		AY039041|AY299972|BC008274|BC058945|BC116236|BC116237
10453715	-0.925618	0.672605	0.0593014	-0.0944099	-0.0593023	-0.106166	-0.109294	1.19825	1.05265
10453797	-0.915442	0.487002	0.266469	-0.266468	-0.3004	-0.468826	-0.820504	1.11875	1.30098	381157	BC147570	growthregulationbyestrogeninbreastcancer-like	Greb1l
10453811	-0.932728	0.405581	0.277073	-0.277073	-0.364836	-0.458879	-0.646869	0.897511	0.909226	381157	BC147570	growthregulationbyestrogeninbreastcancer-like	Greb1l
10453867	-0.910368	0.31214	-0.0804615	-0.244092	-0.347472	-0.420677	0.150656	0.0804625	0.260941	225182	BC019665|BC050849	retinoblastomabindingprotein8	Rbbp8
10454252	-0.92979	0.295623	-0.0589972	-0.218429	-0.139113	-0.149332	0.0589972	0.257088	0.315078
10454398	-0.926069	0.428169	-0.0776572	-0.337595	-0.269897	-0.242986	0.0776572	0.626505	0.633306	225289			AW554918
10454851	-0.99859	0.601273	0.0175533	-0.281361	-0.274483	-0.0175543	-0.712474	0.564241	0.487089	67393	BC016207|BC089314	CXXCfinger5	Cxxc5
10454885	-0.900432	0.0384588	0.0349998	-0.0896187	-0.0697641	-0.0349998	-0.321949	0.0912633	0.113392	240215	AK128930|BC113179|BC113785	solutecarrierfamily4,sodiumbicarbonatecotransporter,member9	Slc4a9
10456793	-0.943772	0.329413	-0.0701475	0.00604343	-0.286651	-0.00604343	-0.620332	0.2673	0.266492	66191///76987	BC021512	immediateearlyresponse3interactingprotein1|haloaciddehalogenase-likehydrolasedomaincontaining2	Ier3ip1|Hdhd2
10456798	-0.906761	0.117885	0.0919781	-0.091979	-0.18386	-0.191094	-0.434163	0.184464	0.288726	76987	BC058177	haloaciddehalogenase-likehydrolasedomaincontaining2	Hdhd2
10457071	-0.949537	0.770857	-0.0512714	0.0183907	-0.0768881	-0.0183907	-0.551828	0.565814	0.449246	109672	BC024341	cytochromeb5typeA(microsomal)	Cyb5a
10457463	-0.929538	0.150621	0.0729313	-0.0729322	-0.0870628	-0.151565	-0.211314	0.287249	0.350858	621832	BC003955|BC083165|BC086773	nucleartransportfactor2,pseudogene2	Nutf2-ps2
10457942	-0.907008	0.111721	0.00235653	-0.0515704	-0.0874424	0.109768	-0.382025	0.12481	-0.00235701	20983	BC052738|BC058208|U10355	synaptotagminIV	Syt4
10458122	-0.960264	0.242361	0.0275006	-0.0275011	-0.208864	-0.195149	-0.270386	0.248945	0.327108	75533	AF343565|BC049625	NME/NM23familymember5	Nme5
10458461	-0.929926	0.340425	-0.0236626	0.0236616	-0.0385218	-0.0746479	-0.107438	0.205089	0.190125	15183	AF074881|AF074882|AF098295|AF125536|BC139300|BC139301|JN651901|JN651902|JN651903|JN651904	histonedeacetylase3	Hdac3
10458685	-0.961303	0.692815	0.00553179	-0.00553179	-0.145656	-0.310521	-0.294976	0.968503	0.66533	76217		januskinaseandmicrotubuleinteractingprotein2	Jakmip2
10459229	-0.956916	0.502022	0.268625	-0.287191	-0.268625	-0.594051	-0.460375	0.461177	0.403767	240334	BC060677	prenylcysteineoxidase1like	Pcyox1l
10459643	-0.987393	0.833344	0.225419	-0.33673	-0.275105	-0.225418	-0.38776	0.692486	0.81962	269033	BC038602|BC057927|HQ438967|HQ438968|HQ438971|HQ438972|HQ438973|HQ438974|HQ438975|HQ438976|HQ438978|HQ438979|HQ438980|HQ438982|HQ438984|HQ438985|HQ438986|HQ438987|HQ438988|HQ438990|HQ438991|HQ438993|HQ438994|HQ438995|HQ438996|HQ438997|HQ438998|HQ438999|HQ439001|HQ439002|HQ439003|HQ439004|HQ439006|HQ439007|HQ439008|HQ439010|HQ439011|HQ439012|HQ438969|HQ438970|HQ438977|HQ438981|HQ438983|HQ438989|HQ4…	RIKENcDNA4930503L19gene	4930503L19Rik
10459802	-0.912647	0.483038	-0.136319	-0.0831795	-0.125274	0.0831804	-0.532837	0.188397	0.44414
10460114	-0.907621	0.167615	-0.0555015	0.0168877	-0.029736	-0.0168877	-0.198025	0.211196	0.253965
10460891	-0.940782	0.225146	-0.0140505	-0.387669	-0.306625	-0.450478	0.0140514	0.405197	0.4221	26412	BC116286|BC116287|U50595	mitogen-activatedproteinkinasekinasekinasekinase2	Map4k2
10461277	-0.933162	0.128859	-0.0148001	0.00149632	-0.130222	-0.00149632	-0.124878	0.143702	0.146466	14376	AK122201|BC094437|BC117888|BC117889|BC128069|U92793	alphaglucosidase2alphaneutralsubunit	Ganab
10461454	-0.9646	0.302067	-0.0186811	-0.276794	-0.304093	0.0186815	-0.360469	0.36925	0.396124	69038	BC085316|BC024923	transmembraneprotein258	Tmem258
10461629	-0.962376	1.11832	0.134258	-0.345329	-0.264308	-0.143632	-0.134257	0.679553	0.840788	66607	AF237915|BC069842	membrane-spanning4-domains,subfamilyA,member4D	Ms4a4d
10462035	-0.900238	0.762909	0.138289	-0.138289	-0.433083	-0.292301	-1.8283	2.11665	2.01023		BC046755|BC087888|BC148214	predictedgene5514[Source:MGISymbol;Acc:MGI:3645435]	Gm5514
10462081	-0.911535	0.145753	0.0176411	-0.060338	-0.144238	-0.040143	-0.0176411	0.103043	0.0802317	59050	BC108365|AF238866|BC126976|BC086776	NSA2ribosomebiogenesishomolog(S.cerevisiae)	Nsa2
10462670	-0.903428	0.348995	0.00586796	-0.00586796	-0.076643	-0.258508	-0.0300112	0.62762	0.74543	54364	BC034329|BC062146|U95123	ribonucleaseP/MRP30subunit	Rpp30
10462702	-0.960013	0.371768	-0.0621591	-0.129523	-0.0688968	0.0621586	-0.742907	0.306049	0.395536	226098	BC137671|BC144815	HECTdomaincontaining2	Hectd2
10462863	-0.959608	0.0486145	0.00508976	-0.0163069	-0.00509024	-0.0600882	-0.0154133	0.0322533	0.0477777
10463486	-0.968524	0.547954	0.0412855	-0.0412855	-0.13318	-0.302432	-0.269352	0.789055	0.689341	12234	AF081887|AF099932|AF110396|AF112979|AK220183|BC003989	beta-transducinrepeatcontainingprotein	Btrc
10463670	-0.927055	0.761789	0.267507	-0.259818	-0.334464	-0.457294	-0.280052	0.395725	0.259819	94279	AF325261|BC019808	sideroflexin2	Sfxn2
10464445	-0.906008	0.486599	-0.255004	-0.208796	-0.449673	0.208796	-0.615367	0.9782	0.743746
10464659	-0.940874	0.31119	0.0329294	-0.520768	-0.54881	-0.693256	-0.0329285	0.550839	0.659001	19367	AF045663|BC082556	RAD9homologA	Rad9a
10464688	-0.913423	0.279218	-0.012969	0.0129685	-0.162311	-0.1886	-0.469195	0.429184	0.589136	68423///245857	BC058982	ankyrinrepeatdomain13family,memberD|slingshothomolog3(Drosophila)	Ankrd13d|Ssh3
10464896	-0.90914	0.176114	-0.00270843	0.00270843	-0.10714	-0.0166817	-0.434046	0.422596	0.26254	240518	BC028931	pellino3	Peli3
10464932	-0.907858	0.22187	0.0957308	-0.0957308	-0.226721	-0.31589	-0.152143	0.106975	0.349935	16594	AF055666|BC014845	kinesinlightchain2	Klc2
10465559	-0.980551	1.07705	0.0688105	-0.0688105	-0.341976	-0.425749	-0.973063	0.840321	0.946103	22340	BC046303|U43836|U43837|U48800|U52820	vascularendothelialgrowthfactorB	Vegfb
10465790	-0.907436	0.134454	0.0470266	-0.0470266	-0.256176	-0.506558	-0.25908	0.393198	0.31558	225895///67706	BC028647|BC087914|BC116961|BC116963	TAF6-likeRNApolymeraseII,p300/CBP-associatedfactor(PCAF)-associatedfactor|transmembraneprotein179B	Taf6l|Tmem179b
10465990	-0.930171	0.432565	0.0664797	-0.150563	-0.0664802	-0.139042	-0.292614	0.193145	0.16766	68642	AF332866|BC052053	transmembraneprotein216	Tmem216
10466008	-0.981118	0.0915566	-0.0201807	-0.203163	-0.201422	-0.448207	0.0201807	0.0933743	0.0670624	225913	BC021917	triokinase,FMNcyclase	Tkfc
10466304	-0.908524	0.27787	0.153569	-0.184333	-0.253902	-0.145367	-0.83293	0.145368	0.218344	207521	BC044798|BC058647	deltex4homolog(Drosophila)	Dtx4
10466521	-0.903214	0.39637	0.171154	-0.171154	-0.539747	-0.759637	-1.06741	0.320187	0.35409	14537	D87332|BC039126|D87333|U19265	glucosaminyl(N-acetyl)transferase1,core2	Gcnt1
10467162	-0.934591	0.47273	0.000712872	-0.279133	-0.153865	-0.536651	-0.000712872	0.848565	0.898166	75735	AF200357|AF347700|BC023496	pantothenatekinase1	Pank1
10467730	-0.925894	0.282918	0.0468979	-0.0468969	-0.37154	-0.702854	-0.217504	0.413319	0.587728	226123		MORNrepeatcontaining4	Morn4
10468253	-0.937665	0.434014	0.123713	-0.201899	-0.376308	-0.123713	-0.996738	0.87964	0.990968	76952	BC064760	5-nucleotidase,cytosolicII	Nt5c2
10468287	-0.949314	1.1555	-0.0332127	-0.0334568	0.0332127	-0.28971	-1.11922	1.10948	0.882222	66477	BC024355|BC087919|AJ290947	upregulatedduringskeletalmusclegrowth5	Usmg5
10468307	-0.922138	0.141979	0.0147424	-0.0147424	-0.0995784	-0.115571	-0.187832	0.281347	0.324196			predictedgene6970[Source:MGISymbol;Acc:MGI:3645322]	Gm6970
10468531	-0.929538	0.150621	0.0729313	-0.0729322	-0.0870628	-0.151565	-0.211314	0.287249	0.350858	100043462///621832	BC003955|BC083165|BC086773	nucleartransportfactor2,pseudogene1|nucleartransportfactor2,pseudogene2	Nutf2-ps1|Nutf2-ps2
10469145	-0.942129	0.356005	0.0201883	-0.144123	-0.288793	-0.126197	-0.0201883	0.546872	0.469603	16588	BC028860|BC058169|X58472	antigenicdeterminantofrec-Aprotein	Kin
10471154	-0.907835	0.592556	0.235357	-0.235357	-0.442194	-0.589896	-1.39469	0.397319	0.328066	11898	BC002074|BC087556|M31690	argininosuccinatesynthetase1	Ass1
10472300	-0.976681	0.206206	-0.0202274	-0.0692663	-0.103522	-0.205488	0.0202265	0.147143	0.102736	59029	BC003742	proteasome(prosome,macropain)26Ssubunit,non-ATPase,14	Psmd14
10472549	-0.972481	0.321637	0.0833283	-0.0833283	-0.216279	-0.140138	-0.140097	0.254433	0.347117	72569	BC061031	Bardet-Biedlsyndrome5(human)	Bbs5
10473312	-0.901046	1.28652	-0.0259085	0.0259085	-0.133318	-0.43578	-2.02807	0.731771	0.8633	241520	BC038086|BC113787	familywithsequencesimilarity171,memberB	Fam171b
10474064	-0.977925	1.06428	0.228129	-0.228129	-0.447053	-0.846926	-0.651073	1.35568	1.47925	277414	BC048398|BC059041|BC098206	transformationrelatedprotein53inducibleprotein11	Trp53i11
10474239	-0.900926	0.0627098	-0.0411081	-0.133186	-0.0839558	-0.142227	0.0411091	0.144256	0.0773249		BC082592|BC083079|BC083080|BC083149|BC092267|BC092294|BC096440|GU214026|BC083065|BC085274|BC085275|BC085315|BC091768|BC092252|BC092264|BC093508|BC094037|BC095932|BC096042|BC096590|BC110311|BC145810|BC145812|M32599|BC092063	predictedgene13882[Source:MGISymbol;Acc:MGI:3650052]	Gm13882
10474437	-0.939977	0.632378	-0.1023	0.00318527	-0.239768	-0.33148	-0.00318623	0.812407	0.830249	68201	BC049229|BC119347|BC120580	coiled-coildomaincontaining34	Ccdc34
10474825	-0.947467	0.405413	0.087533	-0.087533	-0.416712	-0.503297	-0.0937901	0.592497	0.698522	51944	BC031709	kinetochore-localizedastrin/SPAG5binding	Knstrn
10475360	-0.90401	0.143279	0.0399055	-0.145211	-0.0432863	-0.0399046	-0.140841	0.0676765	0.0814123		AB049960|BC021535|BC094621|BC100602	predictedgene14017[Source:MGISymbol;Acc:MGI:3702155]	Gm14017
10475437	-0.951878	0.77381	0.0419464	-0.0419474	-0.510706	-0.348476	-0.886982	1.08312	1.27297	20322	BC024124|BC030875|BC092291|U27014	sorbitoldehydrogenase	Sord
10475648	-0.94233	0.156432	0.0297003	-0.188057	-0.300636	-0.425983	-0.0297003	0.198889	0.33119	69185	BC020149	DTWdomaincontaining1	Dtwd1
10476893	-0.970731	0.356646	0.00621128	-0.0538106	-0.16593	-0.290244	-0.00621128	0.206798	0.209238	74533	AB100266|BC034095|BC096015	GDNF-induciblezincfingerprotein1	Gzf1
10476935	-0.943976	0.909539	0.117413	-0.117414	-0.283126	-0.260727	-0.875973	0.379466	0.500234	433485		synapsedifferentiationinducing1	Syndig1
10477986	-0.93207	1.92782	0.278167	-0.278167	-0.684242	-1.01552	-1.29736	0.783012	0.789567	18111	AB004048|BC036984	neuronatin	Nnat
10479203	-0.915347	0.158702	0.00124216	-0.150773	-0.0224915	-0.00124216	-0.27677	0.297118	0.337003	102639598///100504263///665205	BC099593|BC059210|BC085231|BC106197|BC042711|BC079554|U62393|BC099953	predictedgene14296|predictedgene2210418O10Rik|predictedgene14327	Gm14296|2210418O10Rik|Gm14327
10479761	-0.923791	0.229304	0.0470109	-0.0470114	-0.0771699	-0.0561743	-0.238964	0.520801	0.430416	104362	BC049538|X64455	meiosisexpressedgene1	Meig1
10480224	-0.958596	0.634189	0.0716114	-0.0716119	-0.31705	-0.459391	-0.167542	0.963835	0.981588	13434	AF012129|AF045889|BC087892	tRNAasparticacidmethyltransferase1	Trdmt1
10480490	-0.932234	0.164481	0.0298219	-0.087831	-0.125945	-0.0298219	-0.065402	0.255906	0.11525			predictedgene13416[Source:MGISymbol;Acc:MGI:3652158]	Gm13416
10480492	-0.966937	0.465696	0.000599861	-0.094604	-0.091177	-0.000600338	-0.378983	0.64781	0.585452	12287	AF042317|FJ609386|U04999	calciumchannel,voltage-dependent,Ntype,alpha1Bsubunit	Cacna1b
10481383	-0.928202	0.460208	0.103231	-0.103231	-0.228327	-0.125783	-0.12207	0.762422	0.898018	71820	BC085113	WDrepeatdomain34	Wdr34
10481931	-0.921054	0.721784	-0.135593	-0.359921	-0.456863	-0.429874	0.135593	0.998361	0.430546	74016	BC027776	PHDfingerprotein19	Phf19
10482119	-0.901162	0.189446	0.0301933	-0.0501356	-0.0301933	-0.156783	-0.0794296	0.479956	0.388776			predictedgene13436[Source:MGISymbol;Acc:MGI:3651005]	Gm13436
10482929	-0.949495	0.756161	0.216502	-0.216503	-0.427461	-0.768622	-1.19449	0.575475	0.660201	17076	AF395445|BC150734|U19271	lymphocyteantigen75	Ly75
10483719	-0.953838	0.726024	0.308577	-0.308577	-0.447437	-0.450588	-0.865888	1.2971	1.32278	108699	AB264771|AB264772|AB264774|AF332069|AF332070|BC010825|BC024796|BC025023|BC054770|AB264773	chimerin1	Chn1
10484256	-0.907328	0.201477	0.0235224	-0.0967479	-0.0235224	-0.124222	-0.315919	0.506004	0.322846			predictedgene17014[Source:MGISymbol;Acc:MGI:4452399]	Gm17014
10484389	-0.917979	0.653421	0.131923	-0.294214	-0.356006	-0.131923	-0.527449	1.46776	1.44366	21788	AF004833|BC036146	tissuefactorpathwayinhibitor	Tfpi
10485656	-0.943139	0.862046	-0.0011797	0.0011797	-0.0453815	-0.286052	-0.0473852	1.14562	1.19791	77766		elongationprotein4homolog(S.cerevisiae)	Elp4
10487392	-0.919465	0.463655	-0.289533	-0.711545	-0.523649	-0.758771	0.289532	0.631111	0.556427	56461	AF184624|AF274050|AF287732|AF287733|AF300870|BC026980|BC047139|BC057329|DQ148499|DQ148500	Kvchannelinteractingprotein3,calsenilin	Kcnip3
10487577	-0.944883	0.113671	-0.0189934	-0.254517	-0.396846	-0.610092	0.0189934	0.109211	0.223729	70466	BC032969|BC053443	cytoskeletonassociatedprotein2-like	Ckap2l
10487925	-0.92458	0.0677004	0.00517464	-0.0120239	-0.0339155	-0.00517464	-0.0387421	0.138216	0.0878325	101055744	BC081468|BC082290|BC091732|L04128	predictedgene,29720	Gm29720
10488372	-0.921508	0.103214	0.0148821	-0.111505	-0.123287	-0.0148821	-0.346814	0.299548	0.309853			predictedgene14115[Source:MGISymbol;Acc:MGI:3652261]	Gm14115
10488785	-0.911064	0.336944	0.0494194	-0.0844736	-0.499824	-0.249347	-0.0494204	0.421434	0.363419	13555	AF483514|AF483515|BC052160|L21973	E2Ftranscriptionfactor1	E2f1
10488802	-0.903547	0.0404	0.0495491	-0.137716	-0.214508	-0.442462	-0.0403995	0.168703	0.0649753			RIKENcDNA4930519P11gene[Source:MGISymbol;Acc:MGI:1921971]	4930519P11Rik
10489045	-0.909002	0.264322	0.0373135	-0.0507116	-0.112061	-0.0373135	-0.0430174	0.529735	0.5221		BC086796|BC096413	predictedgene,22758[Source:MGISymbol;Acc:MGI:5452535]|predictedgene14173[Source:MGISymbol;Acc:MGI:3650930]	Gm22758|Gm14173
10490276	-0.915347	0.158702	0.00124216	-0.150773	-0.0224915	-0.00124216	-0.27677	0.297118	0.337003	102639598///100504263	BC059210|BC085231|BC106197|BC042711|BC079554|U62393|BC099953	predictedgene14296|predictedgene2210418O10Rik	Gm14296|2210418O10Rik
10491354	-0.945819	1.01937	-0.0471344	0.0471354	-0.0677028	-0.0836573	-0.0655198	1.09428	1.16558	67778	AY736186|BC003941	zincfingerprotein639	Zfp639
10491414	-0.919307	1.02772	0.101469	-0.101469	-0.367857	-0.272318	-0.939934	0.375381	0.399535	72607	BC090999	ubiquitinspecificpeptidase13(isopeptidaseT-3)	Usp13
10491753	-0.970997	0.77508	0.019865	-0.019865	-0.158698	-0.633211	-0.373936	0.610817	0.695623	380614	BC125523|BC132387	inturnedplanarcellpolarityeffectorhomolog(Drosophila)	Intu
10491915	-0.913678	0.238061	-0.0831299	-0.392604	-0.326724	-0.301083	0.0831289	0.372859	0.34603	12457	AF183960|AF199491|BC139369|BC139370|U70139	nocturnin	Noct
10492426	-0.944785	0.571718	0.0226827	-0.0226827	-0.100938	-0.251071	-0.464244	0.855551	0.923862		BC018371|BC063269	predictedpseudogene5540[Source:MGISymbol;Acc:MGI:3644824]	Gm5540
10492469	-0.928261	0.301296	0.0827203	-0.0827208	-0.176535	-0.187093	-0.228675	0.181221	0.460663	17349	AF009515|AF100171|BC027526	myeloidleukemiafactor1	Mlf1
10492798	-0.92234	0.775657	-0.158577	-0.955692	-0.584405	0.158577	-0.871281	1.06468	1.36735	20319	AF017989|BC014722|D50462|U88567	secretedfrizzled-relatedprotein2	Sfrp2
10493585	-0.904967	0.0393658	0.0163555	-0.0683203	-0.0319509	-0.244133	-0.0163555	0.0957909	0.0584126	70093	AY112699|AY945937|BC082275	ubiquitin-conjugatingenzymeE2Q(putative)1	Ube2q1
10494043	-0.91261	0.369263	0.0544643	-0.0675273	-0.189735	-0.0544643	-0.327965	0.44215	0.779025	72634	BC049363|BC057030	tudorandKHdomaincontainingprotein	Tdrkh
10494299	-0.917468	0.0904408	0.00755405	-0.13754	-0.133092	0.0396509	-0.333031	-0.00755405	0.0357103	56205	BC058802|BC059724	endosulfinealpha	Ensa
10494574	-0.973351	0.467768	0.131937	-0.236466	-0.154772	-0.131936	-0.133905	0.449944	0.329697	108097	BC054401|BC060228	proteinkinase,AMP-activated,beta2non-catalyticsubunit	Prkab2
10494662	-0.989518	0.530184	0.0619164	-0.0619164	-0.22476	-0.281273	-0.375144	0.464253	0.509326		AF077002|BC008187|BC061497|D87661|U57311	predictedgene12428[Source:MGISymbol;Acc:MGI:3650848]	Gm12428
10494753	-0.983208	0.490415	0.103693	-0.103693	-0.122209	-0.313555	-0.356199	0.63645	0.536873			predictedgene12464[Source:MGISymbol;Acc:MGI:3650645]	Gm12464
10495134	-0.94281	0.290857	-0.0395165	-0.0936613	-0.1377	0.039516	-0.241821	0.157732	0.325466
10495147	-0.957285	0.166428	-0.054265	-0.223223	-0.307654	-0.407547	0.054265	0.279532	0.170758	72121	BC008266|BC043727	DENN/MADDdomaincontaining2D	Dennd2d
10495574	-0.968336	0.386971	0.0581141	-0.0581131	-0.325108	-0.730952	-0.104999	0.48602	0.396966	72776	BC050110	spindleassembly6homolog(C.elegans)	Sass6
10495659	-0.936536	0.39563	-0.0719128	-0.0711784	-0.054801	0.054801	-0.974581	0.494349	0.478085	71994	BC055711|BC085268	calponin3,acidic	Cnn3
10495976	-0.946697	0.343421	0.0087285	-0.0087285	-0.146471	-0.143916	-0.454588	0.54803	0.556859	18741	AB006320|AB006321|AF048723|AF048724|AM940438|BC075660|U80010|U80011|U80036	paired-likehomeodomaintranscriptionfactor2	Pitx2
10496359	-0.909131	0.748608	0.659277	-0.533242	-0.572938	-0.663196	-0.594881	0.744204	0.533242	59308	AB034693|AF060883|BC003706	endomucin	Emcn
10496605	-0.955056	0.763875	0.0886164	-0.0886159	-0.103004	-0.191457	-0.69592	1.10861	1.18036	229905	AF363737|BC085287|BC131942|BC132615|BC037135|BC054096	cysteineconjugate-betalyase2	Ccbl2
10496638	-0.923844	0.211225	-0.0953083	-0.354341	-0.411442	-0.473574	0.0953083	0.227776	0.40403	52184	AK220159|BC020075	outerdensefiberofspermtails2-like	Odf2l
10497122	-0.911386	0.282108	-0.078764	-0.196457	-0.441643	-0.510238	0.0849466	0.0787649	0.308685	76131	BC005799|BC023934	DEPdomaincontaining1a	Depdc1a
10497169	-0.962003	0.125265	0.041151	-0.0411515	-0.110613	-0.0862026	-0.212112	0.206862	0.185544			predictedgene6140[Source:MGISymbol;Acc:MGI:3649056]	Gm6140
10498058	-0.960486	0.319489	0.170157	-0.170157	-0.303712	-0.437523	-0.329571	0.354666	0.309475	66377	BC092141	NADHdehydrogenase(ubiquinone)1,subcomplexunknown,1	Ndufc1
10498595	-0.922733	0.240564	0.0331488	-0.0508814	-0.252017	-0.0331478	-0.315336	0.094182	0.219307		BC043014|BC051208|BC116858|BC116860
10500276	-0.963693	1.0455	0.0546379	-0.0546379	-0.243111	-0.154532	-0.742691	0.574337	0.643144	229600	AF534879|BC028528		BC028528
10500304	-0.942217	0.404469	-0.00812054	0.00812054	-0.223272	-0.436695	-0.111391	0.236889	0.217004	22365	BC012691|BC058528|U66865	vacuolarproteinsorting45(yeast)	Vps45
10500911	-0.901255	0.168976	-0.168976	-0.201618	-0.341803	-0.481622	0.250012	0.335609	0.214034	17454	BC053743	Moloneyleukemiavirus10	Mov10
10501222	-0.936555	0.411902	0.0867987	-0.0867996	-0.131661	-0.100072	-0.396943	0.817665	0.761861	14863	BC037068|J04696	glutathioneS-transferase,mu2	Gstm2
10501229	-0.920399	0.485621	0.0585823	-0.0585823	-0.137306	-0.30782	-1.12837	0.489573	0.462072	14862	BC003822|BC046758|BC091763|J03952|J04632	glutathioneS-transferase,mu1	Gstm1
10501778	-0.932174	0.674072	0.246866	-0.315088	-0.448487	-0.246866	-0.560658	1.32545	1.45096	56195	AF095718|BC010255	polypyrimidinetractbindingprotein2	Ptbp2
10502951	-0.901682	0.301645	-0.106478	0.0459862	-0.182656	-0.0459862	-0.478052	0.595769	0.538603	11364	BC013498|U07159	acyl-CoenzymeAdehydrogenase,mediumchain	Acadm
10503695	-0.956889	0.343445	-0.0066247	-0.0650477	-0.0299296	-0.0535355	0.00662422	0.316582	0.358103	12014	BC099420|BC131642|D86604	BTBandCNChomology2	Bach2
10504064	-0.936245	0.344675	0.108122	-0.203539	-0.474153	-0.873843	-0.108123	0.162751	0.313046	66401	BC025153	nudix(nucleosidediphosphatelinkedmoietyX)-typemotif2	Nudt2
10504504	-0.949653	0.316956	0.0795898	-0.187146	-0.43961	-0.450907	-0.0795898	0.481909	0.530352	76238	AY113690|BC010194	glyoxylatereductase/hydroxypyruvatereductase	Grhpr
10504918	-0.987386	0.627104	-0.019609	-0.0925498	-0.152968	0.0196085	-0.667025	0.555971	0.549829	230162	BC021326|BC087833	zincfingerprotein189	Zfp189
10505982	-0.920996	0.339094	-0.060926	0.0609255	-0.187039	-0.127282	-0.239616	0.23069	0.318382	75578	BC031708	FGGYcarbohydratekinasedomaincontaining	Fggy
10505996	-0.936339	0.248925	0.0596328	-0.0596328	-0.320606	-0.175485	-0.141223	0.323678	0.224394	75578		FGGYcarbohydratekinasedomaincontaining	Fggy
10506870	-0.927379	0.533562	0.0123835	-0.0123835	-0.128181	-0.160651	-0.0770378	0.463966	0.188834	66073	AY548113|BC006857	thioredoxindomaincontaining12(endoplasmicreticulum)	Txndc12
10507394	-0.977575	0.224406	0.0448322	-0.0448332	-0.166554	-0.177288	-0.20738	0.296359	0.25515	76608	BC024415|BC070411	HECTdomaincontaining3	Hectd3
10507589	-0.945558	0.40537	0.00921106	-0.0486269	-0.00921106	-0.07688	-0.100006	0.547872	0.575673			predictedgene12864[Source:MGISymbol;Acc:MGI:3649273]	Gm12864
10507699	-0.93179	0.542158	0.0274734	-0.0274725	-0.116088	-0.449368	-0.188583	0.48558	0.180746	29871	AB030906|BC034667	sexcombonmidleghomolog1	Scmh1
10507914	-0.925784	0.274957	0.0133333	-0.0175533	-0.176657	-0.365165	-0.0133324	0.596651	0.489059	75062	BC009141|BC092058	splicingfactor3a,subunit3	Sf3a3
10508182	-0.954331	0.0933428	0.0468521	-0.0827446	-0.0468521	-0.0506287	-0.185127	0.138709	0.141354	26445	AF060090|BC008265	proteasome(prosome,macropain)subunit,betatype2	Psmb2
10508454	-0.90454	0.0830908	-0.0427723	-0.0413046	-0.0270786	-0.369845	0.0270786	0.0928726	0.121778	100383	BC021480|BC049111	BSDdomaincontaining1	Bsdc1
10508711	-0.929031	0.27565	0.169848	-0.169848	-0.345193	-0.477198	-0.456523	0.229906	0.362948	66464	BC019668	TAF12RNApolymeraseII,TATAboxbindingprotein(TBP)-associatedfactor	Taf12
10509560	-0.97902	0.357776	0.0290098	-0.0290108	-0.0662718	-0.0598822	-0.343205	0.443137	0.385849	625646	AB037665|BC034339|BC047046|BC055346|BC094258|BC094644	ribosomalproteinL38,pseudogene1	Rpl38-ps1
10510286	-0.903564	0.263946	0.0208282	-0.0208292	-0.317389	-0.342759	-0.171446	0.504259	0.6751	71890	BC011282|BC071264	MAD2mitoticarrestdeficient-like2	Mad2l2
10511007	-0.909125	0.598424	0.0208998	-0.0208998	-0.124094	-0.185221	-0.445223	0.19538	0.30521	67513	BC018401|BC027657|BC055461|BC117034	Fanconianemiacorecomplexassociatedprotein20	Faap20
10511429	-0.927053	1.07857	0.449037	-0.430701	-0.386689	-0.567832	-0.933726	0.65473	0.386689	12319	BC010773|EU234006|X61397	carbonicanhydrase8	Car8
10512005	-0.948858	0.466503	0.000741005	-0.0816164	-0.000741959	-0.133787	-0.403083	0.662428	0.654981	66291	BC027508	smallintegralmembraneprotein8	Smim8
10512279	-0.940605	0.84888	0.117909	-0.236281	-0.630321	-0.778756	-0.11791	1.60939	1.53428	12804	AB154246|AF068615|BC046974|BC050928	ciliaryneurotrophicfactorreceptor	Cntfr
10512606	-0.928362	0.150805	0.0384946	-0.0384946	-0.220674	-0.190849	-0.259331	0.175046	0.278264	68917	AF356874|BC086940	histidinetriadnucleotidebindingprotein2	Hint2
10513006	-0.906341	0.115129	-0.0109267	-0.119745	0.0109267	-0.026866	-0.29884	0.184963	0.201112			predictedgene12513[Source:MGISymbol;Acc:MGI:3649753]	Gm12513
10513544	-0.961376	0.78578	-0.0513148	0.0513144	-0.126738	-0.0903974	-0.348124	0.624385	0.663431	22696	BC063757	zincfingerprotein37	Zfp37
10514706	-0.920736	0.25073	0.00815201	-0.00815105	-0.128814	-0.299924	-0.176739	0.36531	0.525027			predictedgene12799[Source:MGISymbol;Acc:MGI:3652118]	Gm12799
10515385	-0.927096	0.227722	0.0636158	-0.0636148	-0.367893	-0.145529	-0.418005	0.469829	0.461456	22275	BC008109|U34691	uroporphyrinogendecarboxylase	Urod
10516551	-0.902284	0.457271	-0.0498581	-0.0634861	-0.012434	-0.0993099	0.012434	0.798317	0.702608	74648	BC038329	S100Pbindingprotein	S100pbp
10516695	-0.945768	0.464321	0.069912	-0.335979	-0.125231	-0.158401	-0.069911	0.346926	0.385599	230770	BC037095|BC049790	transmembraneprotein39b	Tmem39b
10516884	-0.961579	0.731521	0.0191355	-0.0191345	-0.165644	-0.0512066	-0.0956402	0.611412	0.783606	71787	BC048840|BC055454	tRNAselenocysteine1associatedprotein1	Trnau1ap
10516950	-0.981389	0.579591	0.152596	-0.152597	-0.245239	-0.254533	-0.768245	0.651675	0.483159	381560	AY534254|BC057035	XKellbloodgroupprecursorrelatedfamilymember8homolog	Xkr8
10517967	-0.983936	1.15967	0.299071	-0.299071	-0.630539	-0.73125	-1.14627	1.4343	1.40831	74202	BC004777|AF513359	filaminbindingLIMprotein1	Fblim1
10518167	-0.934438	0.428313	-0.0852613	0.00549793	-0.00549889	-0.261672	-0.132562	0.351829	0.38763		AY318751|BC034845|BC061087|BC099551	predictedgene13080[Source:MGISymbol;Acc:MGI:3650235]	Gm13080
10518546	-0.958428	0.375378	-0.0797796	-0.204225	-0.314814	-0.590611	0.0797796	0.118734	0.201362	56273	AF097512|BC028952	peroxisomalbiogenesisfactor14	Pex14
10518642	-0.962761	0.166292	0.0068016	-0.164479	-0.173967	-0.172812	-0.0068016	0.18213	0.183598	63958	AF260926|AK122345|BC067402|BC075620	ubiquitinationfactorE4B	Ube4b
10519642	-0.943425	0.0247402	-0.0267258	-0.0247402	-0.0697079	0.0327101	-0.209276	0.0495739	0.0472689
10520121	-0.928796	0.309911	0.0195961	-0.0195956	-0.186864	-0.30259	-0.699687	0.371672	0.438729		FJ654110
10520459	-0.939944	0.227713	0.171922	-0.171922	-0.251327	-0.202621	-0.472609	0.446286	0.433509	242915	BC113782|BC113783	GRB2associated,regulatorofMAPK1-like	Gareml
10521031	-0.987581	0.477259	0.0909119	-0.0909128	-0.19384	-0.107691	-0.27575	0.352628	0.465298	22629	AF077002|BC008187|BC061497|D87661|U57311	tyrosine3-monooxygenase/tryptophan5-monooxygenaseactivationprotein,etapolypeptide	Ywhah
10521757	-0.944507	0.420056	-0.158426	-0.0893068	-0.21488	0.0893059	-0.501228	0.349873	0.207922	100503799		non-histonechromosomalproteinHMG-17-like	Gm7931
10521913	-0.972507	1.10185	0.0581017	-0.208217	-0.196341	-0.0581007	-0.374537	1.3656	1.22234	19664	BC051387	recombinationsignalbindingproteinforimmunoglobulinkappaJregion	Rbpj
10522430	-0.957737	0.368835	0.178863	-0.178863	-0.18308	-0.326308	-0.318766	0.637636	0.612967	100737	BC031793|BC108346|BC137627|BC137628|BC144794	DCN1,defectiveincullinneddylation1,domaincontaining4(S.cerevisiae)	Dcun1d4
10522784	-0.945183	0.651429	-0.0019474	-0.0942907	0.00194645	-0.0113955	-0.00210381	0.688868	0.740305	100039489///15331	BC083085	highmobilitygroupnucleosomalbindingdomain2,pseudogene1	Hmgn2-ps1
10525313	-0.925443	0.123543	0.000878334	-0.11111	-0.1412	-0.393097	-0.000879288	0.354544	0.33079	20239	AF041472	ataxin2	Atxn2
10525487	-0.968959	0.677589	0.0515909	-0.180517	-0.175009	-0.0515914	-0.0684791	0.573835	0.684646	208043		SETdomaincontaining1B	Setd1b
10525726	-0.959568	0.367022	0.0054884	-0.117115	-0.00548792	-0.182212	-0.150083	0.475598	0.468709	72650	BC046909	RIKENcDNA2810006K23gene	2810006K23Rik
10526743	-0.944625	0.206928	-0.0453339	0.0013504	-0.168632	-0.00134945	-0.407198	0.158123	0.193022	26893	AF071315|BC004664|BC014286	COP9(constitutivephotomorphogenic)homolog,subunit6(Arabidopsisthaliana)	Cops6
10527332	-0.933855	0.848299	-0.266724	-0.618948	-0.211427	0.211428	-0.897885	0.602824	0.851693	53324	AF049124|BC026054	neuronalpentraxin2	Nptx2
10527448	-0.919849	0.426466	-0.00703621	0.00703621	-0.143937	-0.0619431	-0.68556	0.388463	0.158421	231889	BC057025	BUD31homolog(yeast)	Bud31
10527538	-0.98118	0.633399	0.00919819	-0.253724	-0.297291	-0.00919723	-0.920602	0.337101	0.380485	68895	BC118009	RAS-like,family11,memberA	Rasl11a
10527598	-0.9089	0.216688	0.104984	-0.104984	-0.154152	-0.121517	-0.653079	0.18211	0.136853	66537	BC027016	proteasomematurationprotein	Pomp
10527658	-0.952289	0.494146	-0.11483	-0.201181	-0.12978	-0.452574	0.114831	0.647692	0.478515	75860	BC120819|BC144997|BC144999	testisexpressed26	Tex26
10527694	-0.97258	0.645798	-0.121172	-0.191155	-0.116827	0.116827	-0.9179	0.5508	0.545149	381694	AB253762|BC115781|BC117522	beta-3-glucosyltransferase	B3glct
10527832	-0.914851	0.407372	-0.0421181	-0.0927763	-0.0981817	-0.110443	0.0421181	0.677443	0.63807	100710///105244808	AY102267|BC096539	PDS5,regulatorofcohesionmaintenance,homologB(S.cerevisiae)|predictedgene,40353	Pds5b|Gm40353
10527982	-0.95345	0.60273	-0.0118527	-0.162806	0.0118523	-0.129601	-0.184238	0.412598	0.418322	207686	BC062906	ciliaandflagellaassociatedprotein69	Cfap69
10528015	-0.901077	1.63127	0.352602	-0.330225	-0.66961	-0.798393	-1.41006	0.330225	0.849696	70358	AF297098|BC061023|AY029584	sixtransmembraneepithelialantigenoftheprostate1	Steap1
10528484	-0.932906	0.404681	-0.0352716	0.0352707	-0.0577145	-0.174548	-0.0640936	0.238447	0.359749	20817	AB006036|BC020178|BC062941|U92456	serine/arginine-richproteinspecifickinase2	Srpk2
10528548	-0.904955	0.298707	0.00453091	-0.13238	-0.0269055	-0.111707	-0.00453138	0.474634	0.578906	16511	AF012868|AF012869|AF034762|AY374424	potassiumvoltage-gatedchannel,subfamilyH(eag-related),member2	Kcnh2
10528915	-0.960036	0.336988	0.100911	-0.100911	-0.337086	-0.306328	-0.339348	0.530066	0.529431	22171	BC020139|M13019	thymidylatesynthase	Tyms
10529082	-0.916289	0.375212	0.0710707	-0.0710707	-0.149063	-0.209862	-0.300003	0.14625	0.11913	17527	BC013452|M36411	MpV17mitochondrialinnermembraneprotein	Mpv17
10529792	-0.983248	0.439027	0.112904	-0.228263	-0.112904	-0.213099	-0.432024	0.413227	0.362331
10530380	-0.913512	0.601376	0.088109	-0.127797	-0.206694	-0.08811	-0.102021	0.194504	0.479633	67980	AK220275|BC004084	glucosamine-6-phosphatedeaminase2	Gnpda2
10530536	-0.946004	0.262381	0.0395403	-0.0395408	-0.235892	-0.355587	-0.475555	0.318332	0.324166	21682	BC037071|BC062884|M33427|X55663	tecproteintyrosinekinase	Tec
10530759	-0.909	0.563189	-0.191963	0.00310612	-0.0563164	-0.00310612	-0.499379	0.85434	0.754991	93765	AY039837|Y09873|BC034898|BC067069|BC132630|BC138211	ubiquitin-conjugatingenzymeE2N	Ube2n
10530851	-0.912907	0.159937	0.110611	-0.192527	-0.138578	-0.11061	-0.168052	0.116313	0.146512		AF176009|BC028929|BC038899|BC038916	predictedgene2199[Source:MGISymbol;Acc:MGI:3780369]	Gm2199
10531931	-0.9382	0.247061	-0.0952234	-0.380277	-0.183503	0.0952239	-0.465492	0.252945	0.297763	13602	BC003759|U64827|U77330	SPARC-like1	Sparcl1
10531944	-0.966868	0.186806	-0.00289059	-0.184412	-0.148602	0.00289059	-0.342004	0.310316	0.292387
10532150	-0.913081	1.06162	-0.18486	-0.0789909	-0.236844	-0.145515	0.0789909	0.650408	0.828108	67266	BC116683	familywithsequencesimilarity69,memberA	Fam69a
10532765	-0.90505	0.0504379	0.0215344	-0.0215344	-0.0581656	-0.0983672	-0.0762477	0.162374	0.0946207			predictedgene,22056[Source:MGISymbol;Acc:MGI:5451833]	Gm22056
10532767	-0.981957	0.356113	0.0507717	-0.0507717	-0.0614862	-0.191129	-0.0924482	0.452679	0.418919	231637	AB099287|AK173144	slingshothomolog1(Drosophila)	Ssh1
10533549	-0.927363	0.0792751	-0.0472488	-0.0842781	-0.249653	0.0472488	-0.487639	0.0910664	0.190558	59008	BC010339|BC046566|BC046804	anaphase-promotingcomplexsubunit5	Anapc5
10534854	-0.956784	0.0757656	-0.0757656	-0.296276	-0.158667	-0.75808	0.156242	0.118942	0.112109	68929	BC003880|BC039620	motilespermdomaincontaining3	Mospd3
10534889	-0.944755	0.201104	-0.0447407	-0.458919	-0.377275	-0.775812	0.0566788	0.0447407	0.216602	231801	BC003330|BC046788	ArfGAPwithFGrepeats2	Agfg2
10535629	-0.930989	0.219625	-0.103841	-0.297546	-0.519645	-0.51787	0.10384	0.245921	0.276113	231887	BC114598|BC139204|BC139205	PDGFAassociatedprotein1	Pdap1
10536068	-0.938279	0.190796	-0.113462	-0.0921359	-0.146532	-0.403111	0.163768	0.0921359	0.165639	67607	BC027798	zincfingerprotein788	Zfp788
10536294	-0.944641	0.60935	0.291409	-0.396695	-0.449116	-0.291409	-0.958334	1.32265	1.14379	170676	AB091827	paternallyexpressed10	Peg10
10536799	-0.947186	0.0883827	0.0306306	-0.0451555	-0.0306306	-0.0834436	-0.093008	0.0548401	0.103013	245884	AB473724|BC151115|BC151117	familywithsequencesimilarity71,memberF2	Fam71f2
10536996	-0.943372	0.432816	-0.0309105	0.0309114	-0.115216	-0.251746	-0.438744	0.63979	0.559244	76788	BC057064|BC060132	kelchdomaincontaining10	Klhdc10
10538617	-0.912966	0.39117	-0.0292006	-0.214727	0.0292006	-0.101598	-0.0942383	0.542935	0.591395	71835	AB035967|BC016072	LanC(bacteriallantibioticsynthetasecomponentC)-like2	Lancl2
10538811	-0.965434	0.357965	0.08286	-0.082861	-0.251413	-0.171406	-0.225555	0.488204	0.544924	70779	BC138901|BC138902	PRdomaincontaining5	Prdm5
10539484	-0.916876	0.0775938	-0.00916958	0.00917053	-0.0127163	-0.0277834	-0.0356035	0.134955	0.0959167		BC081468|BC082290|BC091732|L04128
10540034	-0.993371	0.569461	0.0973253	-0.0973253	-0.22944	-0.234251	-0.321834	0.507582	0.584256	107747	BC024055|BC025939|BC028817|BC030722|BC030723|BC030727|BC030730	aldehydedehydrogenase1family,memberL1	Aldh1l1
10540401	-0.983507	1.21416	0.135015	-0.135015	-0.3263	-0.480798	-1.18298	1.40399	1.25436	16979	BC031122|BC058701|D45913	leucinerichrepeatprotein1,neuronal	Lrrn1
10540659	-0.907046	0.2374	0.024447	-0.19384	-0.024447	-0.122419	-0.178159	0.401985	0.520427	101100///68089	BC006830|BC021404|BC055309	tubulintyrosineligase-likefamily,member3|actinrelatedprotein2/3complex,subunit4	Ttll3|Arpc4
10540935	-0.917576	0.48919	0.131044	-0.131044	-0.538529	-0.55492	-1.23172	0.573401	0.262122	67088///102466841	BC056365	cullin-associatedandneddylation-dissociated2(putative)|microRNA7660	Cand2|Mir7660
10541034	-0.965113	0.376158	0.138114	-0.155466	-0.260334	-0.138114	-0.153262	0.283854	0.319644	67492	BC048508	zincfinger,AN1-typedomain4	Zfand4
10541131	-0.906814	0.236726	-0.0531197	0.0386705	-0.121099	-0.463189	-0.0386705	0.456717	0.440339	319618	BC141162|BC141163	DCP1decappingenzymehomologB(S.cerevisiae)	Dcp1b
10542077	-0.952594	0.0374708	0.0188971	-0.0208845	-0.0449858	-0.0438604	-0.018898	0.0446348	0.0510263	19899///652986	BC082290|BC091732|L04128|BC081468	ribosomalproteinL18|ribosomalproteinL18,pseudogene2	Rpl18|Rpl18-ps2
10542460	-0.910559	0.132411	-0.0141678	-0.260211	-0.317226	-0.374887	0.0141687	0.0460396	0.222101	232449	BC016218	2-deoxyribose-5-phosphatealdolasehomolog(C.elegans)	Dera
10542520	-0.942153	0.466496	-0.0909939	-0.0429249	-0.0984907	0.0429249	-0.575076	0.685886	0.650974		AF354051|BC016547|BC081431
10542522	-0.977949	0.6852	0.0121975	-0.0121975	-0.327354	-0.29184	-0.637797	0.68806	0.658088	109135	BC014853|BC021505|BC033481	pleckstrinhomologydomaincontaining,familyAmember5	Plekha5
10543319	-0.933111	0.898698	-0.291362	-0.18034	-0.350264	0.18034	-0.701084	0.527309	0.71685	27999	AY424275|BC009086|BC069880|BC055853	familywithsequencesimilarity3,memberC	Fam3c
10543835	-0.943244	0.419003	0.00133419	-0.0439606	-0.185415	-0.12671	-0.00133419	0.54255	0.610562	66075	BC021941	coiled-coil-helix-coiled-coil-helixdomaincontaining3	Chchd3
10544199	-0.935885	0.316523	0.105481	-0.105481	-0.282853	-0.240606	-0.647385	0.633615	0.695335	209773	BC145599|BC150799	DENN/MADDdomaincontaining2A	Dennd2a
10544570	-0.942996	0.124537	0.0670013	-0.202284	-0.191637	-0.0670023	-0.277604	0.155549	0.200511			predictedgene7887[Source:MGISymbol;Acc:MGI:3648251]	Gm7887
10544812	-0.97405	0.366068	0.0150442	-0.0150442	-0.0899324	-0.0500917	-0.44178	0.442131	0.400167		AB037665|BC034339|BC047046|BC055346|BC094258|BC094644	predictedpseudogene8129[Source:MGISymbol;Acc:MGI:3646863]	Gm8129
10545045	-0.910117	0.185059	-0.153514	-0.034514	-0.140627	0.0345144	-0.334248	0.167053	0.1309	58909	BC080861	familywithsequencesimilarity13,memberA	Fam13a
10545608	-0.924789	0.583733	0.092289	-0.092289	-0.103848	-0.161901	-0.212101	0.213858	0.2788	20355	AB021291|BC094567|BC139232	semadomain,immunoglobulindomain(Ig),TMdomain,andshortcytoplasmicdomain	Sema4f
10546031	-0.976459	0.0361314	-0.0361319	-0.146818	-0.12809	-0.348314	0.0749359	0.0624695	0.0620265	72103	BC002179	aprataxinandPNKPlikefactor	Aplf
10546217	-0.924153	0.168994	0.0166759	-0.0166759	-0.200029	-0.0656347	-0.44203	0.314249	0.375102	66098	BC011331|BC052929|EF410100	coiled-coil-helix-coiled-coil-helixdomaincontaining6	Chchd6
10546337	-0.919569	0.152378	-0.0787153	-0.0655775	-0.112975	0.0655775	-0.367	0.342612	0.291195
10547073	-0.903667	0.179309	0.0541525	-0.627551	-0.457404	-0.557522	-0.0541515	0.433186	0.443439	100217451///19951		smallnucleolarRNA,H/ACAbox7A|ribosomalproteinL32	Snora7a|Rpl32
10547657	-0.92317	0.972417	0.495185	-0.912334	-0.495185	-0.625275	-0.765623	0.617705	0.615738	12267	AY786554|BC003728|U77460	complementcomponent3areceptor1	C3ar1
10548163	-0.953758	0.521685	0.123752	-0.123751	-0.205854	-0.558394	-0.496615	0.332188	0.36044	22158	AB016963|AF045582|BC060068	tubby-likeprotein3	Tulp3
10548976	-0.959163	0.332145	-0.0183668	0.0183659	-0.0644121	-0.0575953	-0.371853	0.388832	0.354474	67671///664868	BC094644|AB037665|BC034339|BC047046|BC055346|BC094258	ribosomalproteinL38|ribosomalproteinL38,pseudogene2	Rpl38|Rpl38-ps2
10549536	-0.935089	0.3771	0.0601444	-0.0859327	-0.0601444	-0.13065	-0.330177	0.638283	0.718033	232566		antagonistofmitoticexitnetwork1	Amn1
10549760	-0.945659	0.855904	0.0538282	-0.089694	-0.0538273	-0.329062	-0.941553	0.970857	1.27469	68992	AB221670|BC066001	zincfingerprotein580	Zfp580
10550400	-0.934029	0.258096	-0.0753069	-0.167114	-0.09027	0.0753069	-0.210564	0.167354	0.20057	434128		PNMA-like2	Pnmal2
10550601	-0.913809	0.158943	0.0170193	-0.113371	-0.291551	-0.0170193	-0.24079	0.107886	0.209124	107686	BC043014|BC051208|BC116858|BC116860	smallnuclearribonucleoproteinD2	Snrpd2
10551347	-0.946741	0.570606	0.217486	-0.217485	-0.67295	-0.713429	-1.12606	0.979722	1.00645	233016	BC006617|BC027279	biliverdinreductaseB(flavinreductase(NADPH))	Blvrb
10551724	-0.940061	0.332952	0.0483418	-0.0483427	-0.0695744	-0.0682497	-0.346529	0.147665	0.332356	77254	BC109331	Yip1interactingfactorhomologB(S.cerevisiae)	Yif1b
10551822	-0.95158	0.454163	0.0158305	-0.127877	-0.0830297	-0.015831	-0.279605	0.520158	0.69034	233060	BC151163	zincfingerprotein382	Zfp382
10552320	-0.938279	0.190796	-0.113462	-0.0921359	-0.146532	-0.403111	0.163768	0.0921359	0.165639	67607	BC027798	zincfingerprotein788	Zfp788
10552689	-0.912212	0.0983124	0.0299053	-0.154789	-0.0299053	-0.0388036	-0.35232	0.157533	0.106253	75538	AB473729|BC130017|BC049752	familywithsequencesimilarity71,memberE1	Fam71e1
10553100	-0.951445	0.0540447	-0.00044632	0.00044632	-0.0211325	-0.0240688	-0.0270681	0.0766335	0.0804663	19899	BC081468|BC082290|BC091732|L04128	ribosomalproteinL18	Rpl18
10553842	-0.925668	0.10962	0.0259199	-0.324821	-0.236098	-0.0259194	-0.515251	0.321308	0.350512	170711		OTUdomaincontaining7A	Otud7a
10553913	-0.934562	0.650353	0.0223169	-0.0223169	-0.113185	-0.24191	-0.275097	1.14575	1.02091	73724	BC038157	methylmalonylCoAepimerase	Mcee
10554471	-0.912835	0.059402	-0.00600481	-0.0732923	-0.170286	0.00600481	-0.383677	0.251903	0.210124	22691	BC046961	zincfingerandSCANdomaincontaining2	Zscan2
10554704	-0.910632	0.201164	-0.129656	-0.0070858	-0.143994	0.0070858	-0.416336	0.137242	0.208297	67943	BC014742	mesodermdevelopmentcandidate2	Mesdc2
10555118	-0.949543	0.531447	-0.0482903	0.0482903	-0.368599	-0.390614	-0.375022	0.701136	0.5441	18479	AF082077	p21protein(Cdc42/Rac)-activatedkinase1	Pak1
10555460	-0.943381	0.342609	0.0222683	-0.0222692	-0.161958	-0.288792	-0.184052	0.548397	0.613837	56018	AB031550|BC046335|BC080808|BC116984|BC120641	STARTdomaincontaining10	Stard10
10556113	-0.924468	0.164539	-0.0317907	-0.0848923	-0.141603	0.0317907	-0.218158	0.0393486	0.0518312		AB016424|BC006580|BC059098|BC086491|BC106176|AY052560	predictedgene10156[Source:MGISymbol;Acc:MGI:3642344]	Gm10156
10556208	-0.942665	0.484308	-0.0512438	0.0512438	-0.173408	-0.211314	-0.316609	0.3162	0.348857	57373		Akinase(PRKA)interactingprotein1	Akip1
10557069	-0.930535	0.745976	-0.184769	0.0336981	-0.228017	-0.033699	-0.914818	0.466197	0.671563	59052	BC023188|BC068124	methyltransferaselike9	Mettl9
10557355	-0.908611	0.517091	-0.0657282	-0.159272	-0.285971	-0.303884	0.0657282	0.18092	0.226302	233865	BC158019	RIKENcDNAD430042O09gene	D430042O09Rik
10558248	-0.901869	0.198957	0.0196667	-0.0730257	-0.0706158	-0.0196667	-0.040823	0.341221	0.427089	12237	AF149822|BC025089|U67327	buddinguninhibitedbybenzimidazoles3homolog(S.cerevisiae)	Bub3
10558496	-0.911214	0.619963	0.0551252	-0.0551252	-0.104813	-0.171428	-0.45473	0.219438	0.267992	76612	BC050816	leucinerichrepeatcontaining27	Lrrc27
10559766	-0.962107	0.552862	0.00952864	-0.140994	-0.00952864	-0.0418544	-0.428155	0.663026	0.416328	213011		zincfingerprotein583	Zfp583
10559964	-0.923099	0.366878	0.0430074	-0.0430074	-0.21953	-0.0954304	-0.3674	0.29826	0.6337	22775	BC050942|BC067196|U69133	zincfingerproteininteractingwithKprotein1	Zik1
10560015	-0.941443	0.380148	0.0985441	-0.0985441	-0.306161	-0.480693	-0.190349	0.161915	0.271707		AF353167|BC018553	predictedgene10179[Source:MGISymbol;Acc:MGI:3708748]	Gm10179
10560202	-0.940197	0.308001	-0.0818462	-0.250223	-0.237823	-0.480028	0.168962	0.166703	0.0818462	243842	AK220278	gliomatumorsuppressorcandidateregiongene1	Gltscr1
10561085	-0.95126	0.036603	-0.0321398	-0.232729	-0.223221	-0.401482	0.0321388	0.069087	0.0734386	232989	BC021506|BC078642	heterogeneousnuclearribonucleoproteinU-like1	Hnrnpul1
10561806	-0.924408	0.116269	0.0894766	-0.17957	-0.246326	-0.0894775	-0.626574	0.366292	0.323824		BC024895|BC086928|BC100605|L10613	predictedpseudogene10169[Source:MGISymbol;Acc:MGI:3642393]	Gm10169
10561911	-0.928456	0.47584	0.0198526	-0.0198526	-0.0656433	-0.148342	-0.429576	0.2126	0.275622	233067///105247252	BC066999|BC094593|DQ078787	leucinerichrepeatandfibronectintypeIIIdomaincontaining3|predictedgene,42382	Lrfn3|Gm42382
10562172	-0.905929	0.318683	0.0110903	-0.0110903	-0.136524	-0.0150805	-0.289206	0.0804043	0.198073	22282	BC019729|BC082995|U01662	upstreamtranscriptionfactor2	Usf2
10562563	-0.948675	0.7257	0.0915489	-0.0915489	-0.558937	-0.677557	-0.480371	1.24807	1.25995	12447	BC062152|BC084588|BC106191|BC138660|BC138662	cyclinE1	Ccne1
10562927	-0.975046	0.922103	0.0713797	-0.0713787	-0.140931	-0.0762377	-0.331769	0.59035	0.613705	84113	BC008543|BC024632|BC062108|L10895	prostatetumoroverexpressedgene1	Ptov1
10563108	-0.962859	0.742557	-0.162334	-0.460854	-0.874978	-0.99859	0.162335	0.874529	0.771939	27211		smallnucleolarRNA,C/Dbox35A	Snord35a
10563110	-0.914151	0.582179	-0.110604	-0.336029	-0.317791	-0.586942	0.110604	1.21012	1.14498	27210///22121	BC065799	smallnucleolarRNA,C/Dbox34|ribosomalproteinL13A	Snord34|Rpl13a
10563643	-0.921894	0.26026	0.00214481	-0.140827	-0.111082	-0.147048	-0.00214577	0.0820236	0.216021	22088	BC005424|BC085308|U52945	tumorsusceptibilitygene101	Tsg101
10563780	-0.911959	0.571151	0.0243645	-0.447392	-0.540105	-0.886703	-0.0243654	1.2164	1.55176	108961	AY957576|BC086675	E2Ftranscriptionfactor8	E2f8
10563883	-0.923342	0.310815	-0.0430412	-0.238216	-0.419859	-0.460101	0.0430422	0.10745	0.356481		BC023934|BC005799
10564220	-0.910074	0.49571	0.128212	-0.128212	-0.402195	-0.640685	-0.634119	0.150222	0.480318		AB033130|BC052347
10565083	-0.93553	0.479188	-0.19596	-0.0458174	-0.198472	0.0458174	-0.753686	0.677368	0.646689	20068	BC086900|BC086901|BC081466|D25213	ribosomalproteinS17	Rps17
10565738	-0.937679	0.253656	0.0180645	-0.0180635	-0.0992336	-0.353297	-0.283862	0.419828	0.410353	233545	BC020109|BC089304	EMSY,BRCA2-interactingtranscriptionalrepressor	Emsy
10566877	-0.935029	0.335545	0.0230875	-0.102039	-0.0230865	-0.054472	-0.0489998	0.161201	0.23807	319934	AK173257|BC048706|BC067204	SETbindingfactor2	Sbf2
10566926	-0.971804	0.50938	-0.000847816	0.000847816	-0.24371	-0.305269	-0.21429	0.378556	0.401487	67150	AF353167|BC018553	ringfingerprotein141	Rnf141
10567355	-0.993733	1.11949	0.306186	-0.306185	-0.547963	-0.328191	-0.79814	1.10554	1.13706	64297	AF378831|BC020004|FJ529379	Gprotein-coupledreceptor,familyC,group5,memberB	Gprc5b
10568258	-0.903168	0.0888004	0.0073595	-0.0378981	-0.00747299	-0.0073595	-0.159007	0.222126	0.138309	629159		RIKENcDNA1700008J07gene	1700008J07Rik
10568282	-0.962912	0.587379	0.144439	-0.168215	-0.14444	-0.167462	-0.815677	0.414322	0.364953	12055	BC005673|BC058530	BcellCLL/lymphoma7C	Bcl7c
10568399	-0.946137	0.427745	-0.0559664	-0.149253	-0.185682	0.0559664	-0.167152	0.433476	0.520188	21843	BC010496|BC056227|BC068194|U55861	Tia1cytotoxicgranule-associatedRNAbindingprotein-like1	Tial1
10569152	-0.969296	0.387238	-0.00518036	-0.0892334	0.0051794	-0.0908413	-0.27387	0.408754	0.351064	213350	BC023835	Parkinsondisease7domaincontaining1	Pddc1
10569163	-0.946233	0.509346	0.0580673	-0.10584	-0.0580673	-0.339007	-0.444098	0.370269	0.247499	57754	AF243130|BC023032	cellcycleexitandneuronaldifferentiation1	Cend1
10569714	-0.91225	0.947915	-0.0773849	-0.0340614	0.0340614	-0.142379	-1.93323	0.997257	0.935857	81904	AF361349|AF458899|BC141277	calciumchannel,voltage-dependent,gammasubunit7	Cacng7
10571319	-0.972214	0.227433	0.0704031	-0.071413	-0.191281	-0.194456	-0.0704031	0.2997	0.275577	105243167		predictedgene9939	Gm9939
10571514	-0.916645	0.327715	0.00776386	-0.0745134	-0.00776386	-0.127305	-0.118981	0.375097	0.125915			predictedpseudogene6180[Source:MGISymbol;Acc:MGI:3643972]	Gm6180
10572813	-0.9096	0.8353	-0.246366	-0.0766115	0.0766106	-0.169459	-1.17166	0.972678	0.773553		BC024355|BC087919|AJ290947
10573461	-0.920931	0.675349	0.0921583	-0.110027	-0.315254	-0.327192	-0.0921574	0.998161	1.35943	13423	BC058609|BC060661|AF045741	deoxyribonucleaseIIalpha	Dnase2a
10575034	-0.947915	0.976562	0.0562964	-0.0562964	-0.155689	-0.149831	-1.26175	1.12252	1.49181	12560	BC098459	cadherin3	Cdh3
10575291	-0.920588	0.303246	0.0455375	-0.0749459	-0.131513	-0.115957	-0.0455375	0.111818	0.316891	75871	BC059014|BC059844	zincfingerprotein821	Zfp821
10576657	-0.925505	0.353854	0.0595312	-0.0595307	-0.341529	-0.288638	-0.254472	0.361212	0.113802
10576873	-0.946578	0.125605	0.0080986	-0.0833464	-0.165265	-0.212177	-0.0080986	0.151646	0.233338	15568	U65735	ELAV(embryoniclethal,abnormalvision)-like1(HuantigenR)	Elavl1
10577534	-0.944655	0.419602	0.00364971	-0.00364876	-0.149645	-0.0353498	-0.537002	0.240151	0.450216	22335	BC089336|U30839|BC004743	voltage-dependentanionchannel3	Vdac3
10577792	-0.959893	0.815677	0.163423	-0.163424	-0.543836	-0.928287	-0.540565	0.47569	0.796716	83436	AF286161|AF418551|BC010215	pleckstrinhomologydomain-containing,familyA(phosphoinositidebindingspecific)member2	Plekha2
10578222	-0.938161	0.475526	0.113063	-0.186896	-0.251613	-0.113063	-0.916915	0.628985	0.972026	50768	AF178078|BC150802|GU169068|GU169070|HM008381|BC048730	deletedinlivercancer1	Dlc1
10578405	-0.928796	0.309911	0.0195961	-0.0195956	-0.186864	-0.30259	-0.699687	0.371672	0.438729	105244980	FJ654110	predictedgene,40498	Gm40498
10578545	-0.903713	0.10114	-0.00548077	-0.0902433	-0.012538	-0.0635214	0.00548077	0.11158	0.0593166	100039875	BC082592|BC083065|BC083079|BC083080|BC083149|BC085274|BC085275|BC085315|BC091768|BC092252|BC092264|BC092267|BC092294|BC093508|BC094037|BC095932|BC096440|BC096590|BC110311|BC145810|BC145812|GU214026|M32599|BC096042|BC064681	glyceraldehyde-3-phosphatedehydrogenasepseudogene	Gm10313
10578690	-0.963734	0.883799	0.22456	-0.224561	-0.70961	-0.841187	-0.399514	0.836637	1.23297	234258	AB072931|BC024921|BC034753	neilike3(E.coli)	Neil3
10579296	-0.94827	0.931295	0.1959	-0.1959	-0.309795	-0.486171	-0.479435	0.493997	1.10654	66462	BC028495	RIKENcDNA2810428I15gene	2810428I15Rik
10579996	-0.940702	0.257495	0.00312233	-0.149708	-0.0464516	-0.157929	-0.00312138	0.177434	0.303032	106529	BC019984|BC094046|BC115455	trans-2,3-enoyl-CoAreductase	Tecr
10581311	-0.930578	0.441086	-0.0263567	-0.213757	-0.181894	-0.276335	0.0263557	0.323804	0.631232	497652	BC004682|BC138694|BC138695|BC145384|AF064553	adrenocorticaldysplasia	Acd
10582190	-0.939626	0.657431	0.330473	-0.337729	-0.484193	-0.528144	-0.330473	0.685742	1.15414	272551	BC082565	GINScomplexsubunit2(Psf2homolog)	Gins2
10583215	-0.903421	0.0988197	0.121281	-0.0988207	-0.192239	-0.120488	-0.276338	0.169261	0.175697	77116	AK220369|AY055832|BC063050	myotubularinrelatedprotein2	Mtmr2
10583450	-0.961482	0.433401	0.0298243	-0.191463	-0.175742	-0.388958	-0.0298233	0.705671	0.630374	244721	BC139282	zincfingerprotein846	Zfp846
10583759	-0.9368	0.529721	-0.0617342	-0.00679159	0.00679207	-0.143546	-0.455752	0.633191	0.700734	67119	BC120702|BC120704	coiled-coildomaincontaining159	Ccdc159
10584674	-0.982968	0.585198	0.126509	-0.275852	-0.226744	-0.126509	-0.515198	0.58319	0.737245	84004	AB035508|AB035509|BC026985	melanomacelladhesionmolecule	Mcam
10584710	-0.925384	0.454209	0.155682	-0.460052	-0.418578	-0.201954	-0.155682	0.4416	0.682323	15270	BC005468|BC010336	H2Ahistonefamily,memberX	H2afx
10585201	-0.918035	0.141204	0.112121	-0.11212	-0.232966	-0.199705	-0.113379	0.201999	0.273504	30057	BC029239|AF196314	translocaseofinnermitochondrialmembrane8B	Timm8b
10585347	-0.951691	0.276168	0.0392313	-0.084846	-0.0944328	-0.551781	-0.0392313	0.185193	0.323769	75311	BC115638|BC115639	RIKENcDNA4930550C14gene	4930550C14Rik
10585467	-0.972163	1.00087	0.0660553	-0.0882731	-0.0660553	-0.211161	-0.6877	0.712092	0.657305	235386	BC038618	hydroxylysinekinase1	Hykk
10586076	-0.928796	0.309911	0.0195961	-0.0195956	-0.186864	-0.30259	-0.699687	0.371672	0.438729	105245011	BC028259|FJ654110	predictedgene,40525	Gm40525
10586176	-0.921565	0.496929	-0.00685787	0.00685787	-0.238772	-0.34517	-0.233399	0.868122	0.98147	330959	BC028529	smallnuclearRNAactivatingcomplex,polypeptide5	Snapc5
10586433	-0.958331	1.30966	0.400924	-0.400925	-0.720671	-0.68611	-0.970684	2.28035	2.16817	71973	BC021788	RNAbindingproteinwithmultiplesplicing2	Rbpms2
10586448	-0.951627	0.936599	0.0253878	-0.0253878	-0.617037	-0.747	-0.358099	0.527747	0.658587	68026	AY496943|BC021413|BC096393	RIKENcDNA2810417H13gene	2810417H13Rik
10586454	-0.951541	0.205912	0.0796165	-0.101248	-0.0796161	-0.0920262	-0.221571	0.355759	0.375212
10586484	-0.954202	0.183366	-0.017087	-0.127744	-0.221122	-0.472887	0.017086	0.0622282	0.209184	68250	BC005745	familywithsequencesimilarity96,memberA	Fam96a
10587104	-0.978982	0.428798	0.0424643	-0.0424633	-0.0756645	-0.0627661	-0.399277	0.494812	0.518911	59046	BC040206	cAMP-regulatedphosphoprotein19	Arpp19
10588223	-0.942625	0.372853	0.0475264	-0.0475273	-0.261576	-0.194503	-0.92886	0.387238	0.365187	69010	BC028526	anaphasepromotingcomplexsubunit13	Anapc13
10588936	-0.980003	0.075367	-0.0245457	-0.115942	-0.162805	-0.311354	0.0245466	0.0429373	0.0450363	72454	BC018518	coiled-coildomaincontaining71	Ccdc71
10589113	-0.943403	0.171361	0.0383148	-0.179975	-0.0782065	-0.306946	-0.0383139	0.343058	0.297807	80987	AF130313|BC064818	NCKinteractingproteinwithSH3domain	Nckipsd
10589793	-0.924279	0.271844	-0.050426	0.00810528	-0.164007	-0.0694623	-0.0081048	0.292051	0.241574
10589958	-0.955353	0.188499	0.00932312	-0.0872097	-0.220201	-0.263464	-0.00932407	0.31865	0.202988
10590779	-0.942367	0.0334887	-0.0010643	-0.0219264	0.000154495	-0.0415764	-0.000154495	0.0352011	0.0437155
10590830	-0.902912	0.909344	0.113349	-0.237882	-0.11335	-0.350756	-0.21723	1.9655	1.8768	234915	AK129341|BC119072|BC120489	centrosomalprotein126	Cep126
10590972	-0.900718	0.0824003	0.0862379	-0.128797	-0.249694	-0.0824003	-0.567942	0.362772	0.334178		BC024895|BC086928|BC100605|L10613	predictedpseudogene16379[Source:MGISymbol;Acc:MGI:3647120]	Gm16379
10591263	-0.926738	0.195005	0.1259	-0.1259	-0.138229	-0.269189	-0.307442	0.276954	0.130725	30843	AF176525|AF313405|BC005699|BC054471	F-boxandleucine-richrepeatprotein12	Fbxl12
10591423	-0.912989	0.292414	0.086627	-0.183902	-0.086628	-0.367262	-0.163607	0.0991449	0.145733	68165///100568458	AY275472|BC061189|AK220434	ferredoxin1-like|predictedgene,38431	Fdx1l|Gm38431
10591853	-0.908464	0.716445	-0.139112	-0.180865	-0.177086	0.0809403	-0.0809403	1.0833	0.974321	57246	AF260557|AF306667	T-box20	Tbx20
10592701	-0.904607	0.264505	0.0172133	-0.158499	-0.0172138	-0.174356	-0.811535	0.546272	0.506388	235300	BC139046|BC139047	transmembraneprotein136	Tmem136
10593913	-0.918441	0.579944	0.0469723	-0.0469713	-0.0537367	-0.161961	-0.0693426	0.249869	0.268008	74211	BC118527|BC150963|BC150965	RIKENcDNA1700017B05gene	1700017B05Rik
10594053	-0.904236	0.238666	0.264415	-0.238666	-0.537732	-0.853126	-0.464965	0.805644	0.638249	18854	BC020990|KJ650238|U33626|U89412	promyelocyticleukemia	Pml
10594322	-0.903249	0.331321	-0.0275717	-0.0153522	0.00475884	-0.307901	-0.00475788	0.263737	0.118069	56469	AF077950|BC051417	proteininhibitorofactivatedSTAT1	Pias1
10594638	-0.949885	0.42917	-0.0547137	0.0547137	-0.117907	-0.172867	-0.126443	0.396541	0.350024	68318	AB197123|BC050923|BC063254	anteriorpharynxdefective1chomolog(C.elegans)	Aph1c
10594652	-0.978634	0.888893	0.0694313	-0.0694304	-0.18422	-0.100323	-0.370734	0.562348	0.652816	80907	AF317900|BC046293|BC147809	lactamase,beta	Lactb
10594774	-0.902455	0.425822	0.0765963	-0.093504	-0.379589	-0.340682	-0.0765963	0.964486	1.04111	12442	BC008247|CT010286	cyclinB2	Ccnb2
10595382	-0.927445	0.613669	-0.0508604	0.0508604	-0.121461	-0.114145	-0.252147	0.322617	0.5281	75782	BC049101|BC052060	Lebercongenitalamaurosis5(human)	Lca5
10597459	-0.968816	0.554792	0.00521755	-0.142116	-0.300915	-0.00521708	-0.399412	0.791546	0.591223
10598075	-0.936722	1.8336	0.0314608	-0.629586	-0.0314608	-0.426974	-0.334432	2.653	2.6566			mitochondriallyencodedtRNAalanine[Source:MGISymbol;Acc:MGI:102491]	mt-Ta
10598081	-0.902103	0.81073	0.0453	-0.20342	-0.0453005	-0.585916	-1.14638	1.86404	1.78157			mitochondriallyencodedtRNAtyrosine[Source:MGISymbol;Acc:MGI:102470]	mt-Ty
10598083	-0.949868	0.876056	-0.100872	0.100872	-0.24051	-0.179587	-0.675701	1.10595	0.89102			mitochondriallyencodedtRNAserine1[Source:MGISymbol;Acc:MGI:102475]	mt-Ts1
10598251	-0.92373	0.784015	0.0971065	-0.30052	-0.196363	-0.0971069	-0.556777	0.325516	0.251417	331374	BC075627	diacylglycerolkinasekappa	Dgkk
10598448	-0.992515	0.591847	0.112276	-0.112276	-0.174167	-0.203416	-0.34502	0.701145	0.63332	16506	BC139325|BC139327|M64226	potassiumvoltage-gatedchannel,Shal-relatedfamily,member1	Kcnd1
10598636	-0.916221	0.1809	-0.101623	-0.0640202	-0.0386772	0.0386772	-0.485473	0.246439	0.283268		U31934|U76416|U82627|U94402	predictedpseudogene5931[Source:MGISymbol;Acc:MGI:3647036]	Gm5931
10599222	-0.921771	0.39932	0.0238457	-0.106193	-0.0238466	-0.142025	-0.387261	0.826061	0.687781	22209	AF089812|AF383148|BC026053	ubiquitin-conjugatingenzymeE2A	Ube2a
10599696	-0.946914	0.593318	0.111044	-0.111044	-0.348097	-0.126461	-0.357205	0.971278	1.02303	236790	BC019773|BC051161|BC066792	DEAD/H(Asp-Glu-Ala-Asp/His)boxpolypeptide26B	Ddx26b
10600504	-0.944271	0.825066	0.000910759	-0.0577469	-0.0286427	-0.000910759	-0.441341	0.426604	0.580758	67391	AY234858|BC049566|BC061464	FUN14domaincontaining2	Fundc2
10600588	-0.934871	0.21284	0.0658221	-0.0658221	-0.0668416	-0.425987	-0.132984	0.262793	0.369517			predictedgene8770[Source:MGISymbol;Acc:MGI:3646216]	Gm8770
10600911	-0.925384	0.235816	0.0122852	-0.0420971	-0.17205	-0.0517426	-0.0122852	0.332874	0.38342	77929	BC048712	Yip1domainfamily,member6	Yipf6
10601768	-0.991087	0.90575	0.0938764	-0.226585	-0.354992	-0.0938759	-0.560459	0.651007	0.751501	100503043		armadillorepeatcontaining,X-linked4	Armcx4
10601771	-0.987801	0.633899	0.050065	-0.050066	-0.165742	-0.130169	-0.204765	0.498611	0.557728	78248	BC021410|BC026488|BC068228	armadillorepeatcontaining,X-linked1	Armcx1
10601819	-0.966583	0.484171	0.0025115	-0.0485053	-0.0025115	-0.0472608	-0.064909	0.435185	0.446675	67298///494468	BC027106|BC027187|BC058970|BC085157	Gprotein-coupledreceptorassociatedsortingprotein1|armadillorepeatcontaining,X-linked5	Gprasp1|Armcx5
10601846	-0.950704	1.16893	0.0451121	-0.0451121	-0.188441	-0.0626259	-0.307978	0.669596	0.665205	76976	BC030351	adipocyte-relatedX-chromosomeexpressedsequence2	Arxes2
10601854	-0.926801	1.01981	0.0210428	-0.152773	-0.41555	-0.0210428	-0.318261	0.459386	0.511848	22381	AY459189|BC007478|U92454	WWdomainbindingprotein5	Wbp5
10601857	-0.97501	0.327377	0.104631	-0.104632	-0.227311	-0.162243	-0.205648	0.27355	0.219462	12070	AF097440|AF187066|BC027815	nervegrowthfactorreceptor(TNFRSF16)associatedprotein1	Ngfrap1
10602592	-0.922394	0.581953	0.13157	-0.131569	-0.262085	-0.178022	-0.681179	0.212728	0.227748	15108	AF233685|BC027517|U96116	hydroxysteroid(17-beta)dehydrogenase10	Hsd17b10
10602893	-0.90682	0.19588	0.0717187	-0.292494	-0.0875654	-0.30899	-0.0717192	0.300636	0.130583			predictedgene8682[Source:MGISymbol;Acc:MGI:3643679]	Gm8682
10603026	-0.951169	1.05397	0.124619	-0.124619	-0.349222	-0.365276	-0.743683	0.463986	0.574711	55936	BC003257|U49385|EF410142	cytidine5-triphosphatesynthase2	Ctps2
10603166	-0.960405	0.306547	-0.000203133	0.000203133	-0.0982723	-0.271282	-0.168529	0.215321	0.293167	66226	AY318751|BC034845|BC061087|BC099551	traffickingproteinparticlecomplex2	Trappc2
10603469	-0.952322	0.17994	-0.051692	-0.076478	-0.117915	0.051692	-0.228586	0.0785236	0.090765	19652	AB016424|BC059098|BC086491|BC106176|BC006580|AY052560	RNAbindingmotifprotein3	Rbm3
10603508	-0.922625	0.101884	0.0611343	-0.109542	-0.0635118	-0.0611353	-0.229761	0.227493	0.253711	54632	BC011144|BC034880	FtsJhomolog1(E.coli)	Ftsj1
10603833	-0.925021	0.877608	-0.130724	-0.0154991	0.0154991	-0.258081	-1.11485	0.792496	0.679486		BC024355|BC087919|AJ290947	predictedgene14539[Source:MGISymbol;Acc:MGI:3705371]	Gm14539
10603870	-0.917088	0.553494	0.213655	-0.213655	-0.245544	-0.394848	-0.364779	0.215372	0.227784	13712///22294	BC054474|X87257	ELK1,memberofETSoncogenefamily|ubiquitouslyexpressedtranscript	Elk1|Uxt
10604473	-0.949286	0.505061	-0.0472322	0.0123463	-0.0862122	-0.0123458	-0.27636	0.433054	0.58384	209268	AY227771|AY227772|AY227773|AY227774|BC089474|BC100420|BC119264|BC119266	immunoglobulinsuperfamily,member1	Igsf1
10604597	-0.926133	0.396915	-0.219225	-0.0455008	-0.22858	0.0455017	-0.686177	0.598859	0.548628	100041925///20068	BC081466|D25213|BC086900|BC086901	predictedgene14586|ribosomalproteinS17	Gm14586|Rps17
10604974	-0.949949	1.42607	-0.14811	-0.237205	-0.379896	-0.482241	0.14811	1.16787	1.51828	26370	BC013545	centrin2	Cetn2
10605055	-0.965411	0.863463	0.11273	-0.112731	-0.242659	-0.233542	-0.476171	0.444256	0.490314	73738	AY029337|BC025464	HAUSaugmin-likecomplex,subunit7	Haus7
10605357	-0.945266	0.30293	0.088686	-0.088686	-0.118048	-0.261539	-0.311969	0.152746	0.209878	210710	AY057988|BC141240	growthfactorreceptorboundprotein2-associatedprotein3	Gab3
10605421	-0.938858	0.293444	0.0314898	-0.0314898	-0.201921	-0.247557	-0.170089	0.168144	0.373586	17763///105886298	BC138811|BC138812|U32332	matureTcellproliferation1|C-x(9)-Cmotifcontaining4	Mtcp1|Cmc4
10605429	-0.945341	0.40207	-0.0326786	-0.0906744	-0.0692139	0.0326777	-0.487399	0.651757	0.601836	101055894		non-histonechromosomalproteinHMG-14pseudogene|predictedgene8666[Source:MGISymbol;Acc:MGI:3648747]	LOC101055894|Gm8666
10605571	-0.921441	0.588646	0.185804	-0.291814	-0.296639	-0.185804	-0.214313	0.216982	0.339181	14933	BC003767|U48403	glycerolkinase	Gk
10606355	-0.939711	0.225679	0.0645967	-0.0978828	-0.128148	-0.0817409	-0.0645967	0.441218	0.328967	58861	AB044087|AF205830|AF263370|BC027102	cysteinylleukotrienereceptor1	Cysltr1
10607225	-0.911437	0.682733	0.108005	-0.108004	-0.365181	-0.298147	-1.36001	0.318843	0.326252	210297	AK122516|BC056180	leucine-richrepeatsandcalponinhomology(CH)domaincontaining2	Lrch2
10607259	-0.905985	0.276984	-0.0123868	0.0123863	-0.282981	-0.114934	-0.361405	0.560175	0.635517	56191	AB032477|AB036783|AF241244|AF241245|AF288605|AF288606|AF319977|BC075630	trophinin	Tro
10607317	-0.900712	0.187497	0.0374956	-0.0374966	-0.146872	-0.0417032	-0.440171	0.555326	0.493796	69499	BC049668	TSR220SrRNAaccumulation	Tsr2
10607646	-0.919957	0.526234	-0.046834	0.00736046	-0.0252314	-0.00736141	-0.234763	0.266918	0.352242	195727	BC147632|BC158016|BC172134	Nance-Horansyndrome(human)	Nhs
10607862	-0.917258	0.168982	0.110356	-0.247672	-0.110356	-0.161798	-0.485892	0.179151	0.207067			predictedgene,22368[Source:MGISymbol;Acc:MGI:5452145]|predictedgene8814[Source:MGISymbol;Acc:MGI:3648632]	Gm22368|Gm8814
