# Supplementary material for: OVOL1 Influences the Determination and Expansion of iPSC Reprogramming Intermediates
Source: Stem Cell Reports. 2019 Jan 10;12(2):319–32. doi: 10.1016/j.stemcr.2018.12.008 (PMC6372973; doi:10.1016/j.stemcr.2018.12.008)
Supplement: Table S4. Materials List for This Study, Related to Experimental Procedures [file mmc5.xlsx]

## Sheet: Plasmids used for this study 
Plasmid #	Name
For Transposase and reprogramming
	pCyL43
KW372	pENTR[kan]-OKMS
KW383	pENTR[kan]-OK+9MS
KWan031	PB-TAC-OKMS
KW252	PB-TAC-OK+9MS
KW443	PB-TAC-STEMCCA
KW513	PB-TAC-WTSI
KW505	PB-TAC-EB-C5
KWan025	PB-TAC-OSKM
KWan036	PB-TAC-MKOS
Add42230	pX330-U6-Chimeric_BB-CBh-hSpCas9
KW508	PB-TAC-Cas9
KW512	PB-TAC-OKMS-Cas9
KW520	PB-TAC-OK[+9]MS-Cas9
BC006	pUCM-AAV-NC-TO-KC
KW933	PB-TAC-KRAB-dCas9
KW938	PB-TAC-OKMS-KRAB-dCas9
KW939	PB-TAC-OK+9MS-KRAB-dCas9
	PB-TAC-OK+9MS-ERN (mCherry nucmem)
For Knockout Analysis
	PB-MCSII
KW507	PB-U6
KW573	PB-U6-sgFut9-1
KW574	PB-U6-sgFut9-2
KW575	PB-U6-sgFut9-3
KW576	PB-U6-sgFut9-4
KW577	PB-U6-sgFut9-5
KW626	PB-U6-sgOvol1-1
KW627	PB-U6-sgOvol1-2
KW630	PB-U6-sgOvol1-5
For Knockdown Analysis
KW966	PB-U6-Tacstd2-sgRNA1
KW967	PB-U6-Tacstd2-sgRNA2
KW968	PB-U6-Tacstd2-sgRNA3
KW969	PB-U6-Tacstd2-sgRNA4
KW970	PB-U6-Tacstd2-sgRNA5
KW971	PB-U6-FUT-9-sgRNA1
KW972	PB-U6-FUT-9-sgRNA2
KW973	PB-U6-FUT-9-sgRNA4
KW974	PB-U6-FUT-9-sgRNA5
KW1144	PB-U6-Ovol1-sgRNA1
KW1145	PB-U6-Ovol1-sgRNA2
KW1146	PB-U6-Ovol1-sgRNA3
KW1147	PB-U6-Ovol1-sgRNA4
KW1148	PB-U6-Ovol1-sgRNA5
KW1159	PB-U6-Irf6-sgRNA1
KW1160	PB-U6-Irf6-sgRNA2
KW1161	PB-U6-Irf6-sgRNA3
KW1162	PB-U6-Irf6-sgRNA4
KW1163	PB-U6-Irf6-sgRNA5
KW1274	PB-U6-mTead4-sgRNA1
KW1275	PB-U6-mTead4-sgRNA2
KW1276	PB-U6-mTead4-sgRNA3
KW1277	PB-U6-mTead4-sgRNA4
KW1278	PB-U6-mTead4-sgRNA5
KW1279	PB-U6-mElf5-sgRNA1
KW1280	PB-U6-mElf5-sgRNA2
KW1281	PB-U6-mElf5-sgRNA3
KW1282	PB-U6-mElf5-sgRNA4
KW1283	PB-U6-mElf5-sgRNA5
KW1284	PB-U6-mEhf-sgRNA1
KW1285	PB-U6-mEhf-sgRNA2
KW1286	PB-U6-mEhf-sgRNA3
KW1287	PB-U6-mEhf-sgRNA4
KW1288	PB-U6-mEhf-sgRNA5
KW1289	PB-U6-mMxd1-sgRNA1
KW1290	PB-U6-mMxd1-sgRNA2
KW1291	PB-U6-mMxd1-sgRNA3
KW1292	PB-U6-mMxd1-sgRNA4
KW1293	PB-U6-mMxd1-sgRNA5
KW1343	PB-U6-Pyhin1_sgRNA1
KW1344	PB-U6-Pyhin1_sgRNA2
KW1345	PB-U6-Pyhin1_sgRNA3
KW1346	PB-U6-Pyhin1_sgRNA4
KW1347	PB-U6-Pyhin1_sgRNA5
KW1348	PB-U6-Nfe2l3_sgRNA1
KW1349	PB-U6-Nfe2l3_sgRNA2
KW1350	PB-U6-Nfe2l3_sgRNA3
KW1351	PB-U6-Nfe2l3_sgRNA4
KW1352	PB-U6-Nfe2l3_sgRNA5
KW1353	PB-U6-Trp53_sgRNA1
KW1354	PB-U6-Trp53_sgRNA2
KW1355	PB-U6-Trp53_sgRNA3
KW1356	PB-U6-Trp53_sgRNA4
KW1357	PB-U6-Trp53_sgRNA5
For Complementary Analysis
KWan066	PB-TAB
CC218	pDONR221
KW1235	pENTR_mOvol1
KW1245	PB-TAB-mOvol1
KW1131	PB-TAB-LacZ
KW121	pENTR-LacZ

## Sheet: Primers used for this study
Primer	Sequence
For plasmid construction
KRAB-dCas9_Forward 32-mer	ACAGCGACCGGTGCCACCATGGATGCTAAGTC
KRAB-dCas9_Reverse 32-mer	ACAGCGGAATTCGGATCCGCTGCTGCCGTTGC
For knockout
dna1200-Fut9-Xs1	caccgCTCGTTGTAATACTTGACCC
dna1201-Fut9-Xs2	caccgCACGGCGATAAGTTAGAGTC
dna1202-Fut9-Xs3	caccgTATGGTGAATCAGGACCGCA
dna1203-Fut9-Xs4	caccgTGGTTTGGGTATGGCCATTT
dna1204-Fut9-Xs5	caccgTTTTAACGAAACTACCATTC
dna1205-Fut9-Xas1	aaacGGGTCAAGTATTACAACGAGc
dna1206-Fut9-Xas2	aaacGACTCTAACTTATCGCCGTGc
dna1207-Fut9-Xas3	aaacTGCGGTCCTGATTCACCATAc
dna1208-Fut9-Xas4	aaacAAATGGCCATACCCAAACCAc
dna1209-Fut9-Xas5	aaacGAATGGTAGTTTCGTTAAAAc
dna1300-Ovol1-Xs1	caccgGTCGATTCAGCATGCGCTGG
dna1301-Ovol1-Xs2	caccgCCCTGGAGCCACGCTATAGC
dna1302-Ovol1-Xs3	caccgGATGCCTCTGGTTCCCGGTA
dna1303-Ovol1-Xs4	caccgTCCAGCTATAGCGTGGCTCC
dna1304-Ovol1-Xs5	caccgACAGCCCTACCGGGAACCAG
dna1305-Ovol1-Xas1	aaacCCAGCGCATGCTGAATCGACc
dna1306-Ovol1-Xas2	aaacGCTATAGCGTGGCTCCAGGGc
dna1307-Ovol1-Xas3	aaacTACCGGGAACCAGAGGCATCc
dna1308-Ovol1-Xas4	aaacGGAGCCACGCTATAGCTGGAc
dna1309-Ovol1-Xas5	aaacCTGGTTCCCGGTAGGGCTGTc
For knockdown
dna2068-Fut9-Xs1	caccgGCCGGGTGAGGAAAGATCCA
dna2069-Fut9-Xs2	caccgGCCTCGGCAGCCCGGGAGAT
dna2070-Fut9-Xs3	caccgGGCAGCAACCTCGGCAGCCC
dna2071-Fut9-Xs4	caccgGGGTAGCCAAGAGGCGAGAG
dna2072-Fut9-Xs5	caccgGTAGCGTAGCCGGAGTCCGG
dna2073-Fut9-Xas1	aaacTGGATCTTTCCTCACCCGGCc
dna2074-Fut9-Xas2	aaacATCTCCCGGGCTGCCGAGGCc
dna2075-Fut9-Xas3	aaacGGGCTGCCGAGGTTGCTGCCc
dna2076-Fut9-Xas4	aaacCTCTCGCCTCTTGGCTACCCc
dna2077-Fut9-Xas5	aaacCCGGACTCCGGCTACGCTACc
dna2058-Tacstd2-Xs1	caccgGACCTCCAACTACAGACCAG
dna2059-Tacstd2-Xs2	caccgGCCAGAGGCAGGGATTCTGA
dna2060-Tacstd2-Xs3	caccgGGATTCTGAAGGATCAGGCT
dna2061-Tacstd2-Xs4	caccgGCAAGCCCCTCGCCATGGTG
dna2062-Tacstd2-Xs5	caccgGAGGCTGGGTAGGACACTGC
dna2063-Tacstd2-Xas1	aaacCTGGTCTGTAGTTGGAGGTCc
dna2064-Tacstd2-Xas2	aaacTCAGAATCCCTGCCTCTGGCc
dna2065-Tacstd2-Xas3	aaacAGCCTGATCCTTCAGAATCCc
dna2066-Tacstd2-Xas4	aaacCACCATGGCGAGGGGCTTGCc
dna2067-Tacstd2-Xas5	aaacGCAGTGTCCTACCCAGCCTCc
dna2518-Ovol1-Xs1	caccgGGGGACGCCAGTCGAGCTAA
dna2519-Ovol1-Xs2	caccgGAGCTCGACTGGCGTCCCCG
dna2520-Ovol1-Xs3	caccgGCAGTCGAGCTAAAGGACGC
dna2521-Ovol1-Xs4	caccgGAGGGTGCAGCCAGGTGCAC
dna2522-Ovol1-Xs5	caccgGGACTTCGCGAGCAGCCGCG
dna2523-Ovol1-Xas1	aaacTTAGCTCGACTGGCGTCCCCc
dna2524-Ovol1-Xas2	aaacCGGGGACGCCAGTCGAGCTCc
dna2525-Ovol1-Xas3	aaacGCGTCCTTTAGCTCGACTGCc
dna2526-Ovol1-Xas4	aaacGTGCACCTGGCTGCACCCTCc
dna2527-Ovol1-Xas5	aaacCGCGGCTGCTCGCGAAGTCCc
dna2548-Irf6-Xs1	caccgGCTCTGAGCACTGGGCACCG
dna2549-Irf6-Xs2	caccgGTAGGTGCGGCTGGGAACCG
dna2550-Irf6-Xs3	caccgGCTCCCCCGACGGCTAGGTG
dna2551-Irf6-Xs4	caccgGAGCACAGGAGCTCCCCCGA
dna2552-Irf6-Xs5	caccgGGCAGGGGCTGTGGCATCCA
dna2553-Irf6-Xas1	aaacCGGTGCCCAGTGCTCAGAGCc
dna2554-Irf6-Xas2	aaacCGGTTCCCAGCCGCACCTACc
dna2555-Irf6-Xas3	aaacCACCTAGCCGTCGGGGGAGCc
dna2556-Irf6-Xas4	aaacTCGGGGGAGCTCCTGTGCTCc
dna2557-Irf6-Xas5	aaacTGGATGCCACAGCCCCTGCCc
dna2804-Tead4-Xs1	caccgGCCGGGACTGGAGTTTGCAG
dna2805-Tead4-Xs2	caccgGTGAGGCCGGTCCCCACCCC
dna2806-Tead4-Xs3	caccgGGGAGCCCGGCAGGAATGCA
dna2807-Tead4-Xs4	caccgGCGGCAGGAATGCACGGAAT
dna2808-Tead4-Xs5	caccgGCCGAACCCTGGGACCGGTA
dna2809-Tead4-Xas1	aaacCTGCAAACTCCAGTCCCGGCc
dna2810-Tead4-Xas2	aaacGGGGTGGGGACCGGCCTCACc
dna2811-Tead4-Xas3	aaacTGCATTCCTGCCGGGCTCCCc
dna2812-Tead4-Xas4	aaacATTCCGTGCATTCCTGCCGCc
dna2813-Tead4-Xas5	aaacTACCGGTCCCAGGGTTCGGCc
dna2814-Elf5-Xs1	caccgGAGCGCGCTCCCAGCACCAG
dna2815-Elf5-Xs2	caccgGGTGGCTAGGTCCAGACAGA
dna2816-Elf5-Xs3	caccgGCTTACGTGAAGACAAGTGG
dna2817-Elf5-Xs4	caccgGCTAAAGGCAGCTAAAGGAT
dna2818-Elf5-Xs5	caccgGTGGGTGGCCACCTTCCCGG
dna2819-Elf5-Xas1	aaacCTGGTGCTGGGAGCGCGCTCc
dna2820-Elf5-Xas2	aaacTCTGTCTGGACCTAGCCACCc
dna2821-Elf5-Xas3	aaacCCACTTGTCTTCACGTAAGCc
dna2822-Elf5-Xas4	aaacATCCTTTAGCTGCCTTTAGCc
dna2823-Elf5-Xas5	aaacCCGGGAAGGTGGCCACCCACc
dna2824-Ehf-Xs1	caccgGACCAGCTCCTACCGAGATG
dna2825-Ehf-Xs2	caccgGCGTGGCTCCCCATCTCGGT
dna2826-Ehf-Xs3	caccgGCTCAGACGTGATAAGGCCG
dna2827-Ehf-Xs4	caccgGACAGGTGAAAATAAACCAG
dna2828-Ehf-Xs5	caccgGTGAGAGCTCAGACGTGATA
dna2829-Ehf-Xas1	aaacCATCTCGGTAGGAGCTGGTCc
dna2830-Ehf-Xas2	aaacACCGAGATGGGGAGCCACGCc
dna2831-Ehf-Xas3	aaacCGGCCTTATCACGTCTGAGCc
dna2832-Ehf-Xas4	aaacCTGGTTTATTTTCACCTGTCc
dna2833-Ehf-Xas5	aaacTATCACGTCTGAGCTCTCACc
dna2834-Mxd1-Xs1	caccgGCCACCGGCCGGGAACACCG
dna2835-Mxd1-Xs2	caccgGAGCCAGGAGGGGCAGCGAT
dna2836-Mxd1-Xs3	caccgGTCCTGGCTGGCCAGCGCGG
dna2837-Mxd1-Xs4	caccgGGTGGCCCGCGGGCACGGAG
dna2838-Mxd1-Xs5	caccgGGTCCCATCGCTGCCCCTCC
dna2839-Mxd1-Xas1	aaacCGGTGTTCCCGGCCGGTGGCc
dna2840-Mxd1-Xas2	aaacATCGCTGCCCCTCCTGGCTCc
dna2841-Mxd1-Xas3	aaacCCGCGCTGGCCAGCCAGGACc
dna2842-Mxd1-Xas4	aaacCTCCGTGCCCGCGGGCCACCc
dna2843-Mxd1-Xas5	aaacGGAGGGGCAGCGATGGGACCc
dna2986-Pyhin1_sgRNA1_Fw	caccgGAGATGCACTCTGCCGGGAG
dna2987-Pyhin1_sgRNA2_Fw	caccgGAAACAGGAAGTTCCCCTCC
dna2988-Pyhin1_sgRNA3_Fw	caccgGGGCAGAAGAGCTAAGAAAC
dna2989-Pyhin1_sgRNA4_Fw	caccgGttAAAGTTTGTTGGGGACA
dna2990-Pyhin1_sgRNA5_Fw	caccgGTCAGGTTAGACTCACTCCA
dna2991-Pyhin1_sgRNA1_rev	aaacCTCCCGGCAGAGTGCATCTCc
dna2992-Pyhin1_sgRNA2_rev	aaacGGAGGGGAACTTCCTGTTTCc
dna2993-Pyhin1_sgRNA3_rev	aaacGTTTCTTAGCTCTTCTGCCCc
dna2994-Pyhin1_sgRNA4_rev	aaacTGTCCCCAACAAACTTTaaCc
dna2995-Pyhin1_sgRNA5_rev	aaacTGGAGTGAGTCTAACCTGACc
dna2996-Nfe2l3_sgRNA1_Fw	caccgGGCCGCGCCAGGCACTGTGT
dna2997-Nfe2l3_sgRNA2_Fw	caccgGGCACTGTGTGGGCAGCCGA
dna2998-Nfe2l3_sgRNA3_Fw	caccgGCGGGGACCCAGAGAGGCGG
dna2999-Nfe2l3_sgRNA4_Fw	caccgGGCACCAGCCGAAAAGACAA
dna3000-Nfe2l3_sgRNA5_Fw	caccgGGATTCTGTTGAGCTTGGTA
dna3001-Nfe2l3_sgRNA1_Rev	aaacACACAGTGCCTGGCGCGGCCc
dna3002-Nfe2l3_sgRNA2_Rev	aaacTCGGCTGCCCACACAGTGCCc
dna3003-Nfe2l3_sgRNA3_Rev	aaacCCGCCTCTCTGGGTCCCCGCc
dna3004-Nfe2l3_sgRNA4_Rev	aaacTTGTCTTTTCGGCTGGTGCCc
dna3005-Nfe2l3_sgRNA5_Rev	aaacTACCAAGCTCAACAGAATCCc
dna3006-Trp53_sgRNA1_Fw	caccgGGGTAGCGACTACAGTTAGG
dna3007-Trp53_sgRNA2_Fw	caccgGGTAGGTAGCGACTACAGTT
dna3008-Trp53_sgRNA3_Fw	caccgGCAGTTCATTGGGACCATCC
dna3009-Trp53_sgRNA4_Fw	caccgGTCGCTACCTACAGCCAGGA
dna3010-Trp53_sgRNA5_Fw	caccgGTTGGGACCATCCTGGCTGT
dna3011-Trp53_sgRNA1_Rev	aaacCCTAACTGTAGTCGCTACCCc
dna3012-Trp53_sgRNA2_Rev	aaacAACTGTAGTCGCTACCTACCc
dna3013-Trp53_sgRNA3_Rev	aaacGGATGGTCCCAATGAACTGCc
dna3014-Trp53_sgRNA4_Rev	aaacTCCTGGCTGTAGGTAGCGACc
dna3015-Trp53_sgRNA5_Rev	aaacACAGCCAGGATGGTCCCAACc
dna790-U6-fwd	GAGGGCCTATTTCCCATGATTCC
For gDNA sequence
dna2767-Ovol1-1-Fo	GATACTGGCAGTGACCAAGG
dna2768-Ovol1-1-Re	GCGTCTCAGGAACCCAATAG
dna2769-Ovol1-2.5-Fo	CTAAACGAGTCTGCGAAAGTC
dna2770-Ovol1-2.5-Re	CCAGTTCCGCTAAGACGAG
For qRT-PCR
dna2649-Ovol1-Fw	AAGTGCAGTCTGTGTGATAAGG
dna2650-Ovol1-Rv	GACTCTCGGATGTGCAACCG
dna480-mCldn4-F	GTCCTGGGAATCTCCTTGGC
dna481-mCldn4-Rev	TCTGTGCCGTGACGATGTTG
dna305-mOcln-Fo	CCTCCAATGGCAAAGTGAATGGCA
dna306-mOcln-Rev	TGTTTCATAGTGGTCAGGGTCCGT
dna303-mGapdh-Fo	GGTTGTCTCCTGCGACTTCAACAGC
dna304-mGapdh-Rev	CGAGTTGGGATAGGGCCTCTCTTGC

## Sheet: Antibodies used for this study 
Purpose	Antibody	Company	Catalog number	Dilution
Flowcytometry	mouse TROP-2 Biotinylated antibody	R and D systems	BAF1122	1:100
	mouse TROP-2 Fluorescin conjugated antibody	R and D systems	FAB1122	1:100
	Rat Anti-human CD49f Biotin	ebioscience	13-0495	1:100
	Rat anti-Mouse CD104	BD Pharmingen	553745	1:100
	BV421 Mouse Anti-SSEA-1	BD Pharmingen	562705	1:100
	Alexa Fluor 647 Rat Anti-mouse CD73	BD Pharmingen	561543	1:100
	Streptavidin APC	eBioscience	17-4317-82	1:50
	APC Goat anti Rat Ig	BD Pharmingen	551019	1:50
WB	Monoclonal Anti-Tubulin, Clone DM1A	Sigma Aldrich	T9026	1:5000
	spCas9	Diagenode	C15200203	1:1000
	Anti-Mouse IgG, HRP-Linked Whole Ab Sheep	GE Healthcare	NA931-100UL	1:5000
IF staining	mouse TROP-2 Biotinylated antibody	R and D systems	BAF1122	1:100
	Anti-Mouse CD326 (EpCAM)	eBioscience	14-5791-81	1:200
	Alexa Fluor® 488 rabbit anti-goat IgG (H+L)	Invitrogen	A11078	1:2000
	Alexa Fluor 488 goat anti-rat IgG (H+L)	Invitrogen	A11006	1:300
	Alexa Fluor 488 Goat Anti-Mouse IgG (H+L)	Invitrogen	A11001	1:300
Time-lapse imaging	mouse TROP-2 Fluorescin conjugated antibody	R and D systems	FAB1122	1:100
	BV421 Mouse Anti-SSEA-1	BioLegend	125614	1:200
